# Supplementary material for: CUL4B Promotes Temozolomide Resistance in Gliomas by Epigenetically Repressing CDNK1A Transcription
Source: Front Oncol. 2021 Apr 2;11:638802. doi: 10.3389/fonc.2021.638802 (PMC8050354; doi:10.3389/fonc.2021.638802)
Supplement: Supplementary file 5 [file Table_2.xlsx]

## Sheet: Sheet1
Supplementary Table. S2
Primary antibodies for Western blot
Name	Manufacturer	Catalog numbers
rabbit anti-CUL4B	Sigma-Aldrich	C9995
rabbit anti-p21 Waf1/Cip1 (12D1)	Cell Signaling Technology	#2947
mouse anti-β-actin	Santa Cruz Biotechnology	sc-69879
γH2AX	Millipore	05-636
