# Supplementary material for: CUL4B Promotes Temozolomide Resistance in Gliomas by Epigenetically Repressing CDNK1A Transcription
Source: Front Oncol. 2021 Apr 2;11:638802. doi: 10.3389/fonc.2021.638802 (PMC8050354; doi:10.3389/fonc.2021.638802)
Supplement: Supplementary file 6 [file Table_3.xlsx]

## Sheet: mRNAseq_693
CGGA_ID	CUL4B	MGMT	PRS_type	Histology	Grade	Gender	Age	OS	Censor	Radio_status	Chemo_status	IDH_mutation_status	1p19q_codeletion_status
CGGA_1002	10.63	12.66	Primary	AA	WHO III	Female	43	305	1	1	1	Wildtype	Non-codel
CGGA_1003	8.58	2.53	Primary	OA	WHO II	Female	47	3087	0	0	1	Mutant	Codel
CGGA_1010	1.18	0.63	Primary	A	WHO II	Male	45	246	1	1	1	Mutant	NA
CGGA_1012	11.02	10.8	Recurrent	rO	WHO II	Male	45	3116	0	1	1	Mutant	Non-codel
CGGA_1014	11.37	12.2	Primary	A	WHO II	Male	42	263	1	0	1	Wildtype	Non-codel
CGGA_1017	15.85	5.79	Primary	GBM	WHO IV	Female	29	768	1	1	0	Wildtype	Non-codel
CGGA_1018	17.95	1.99	Recurrent	rO	WHO II	Male	50	2527	1	1	1	Mutant	Codel
CGGA_103	15.88	4.36	Primary	AA	WHO III	Male	56	1188	1	1	0	Mutant	Non-codel
CGGA_1030	12.34	9.89	Primary	OA	WHO II	Female	40	2934	0	1	1	Mutant	Non-codel
CGGA_1032	1.26	1.43	Primary	A	WHO II	Female	41	NA	NA	NA	NA	Wildtype	NA
CGGA_1033	6.3	24.3	Primary	OA	WHO II	Male	44	1322	0	0	1	NA	Non-codel
CGGA_1036	9.18	5.84	Primary	GBM	WHO IV	Male	41	1166	1	1	1	Wildtype	Non-codel
CGGA_1037	3.54	32.88	Primary	A	WHO II	Male	44	780	0	1	0	NA	Codel
CGGA_1041	20.22	9.02	Primary	GBM	WHO IV	Male	58	2863	0	1	1	Wildtype	Non-codel
CGGA_1048	13.02	7.74	Primary	OA	WHO II	Female	27	703	0	0	1	Wildtype	Non-codel
CGGA_1051	7	10.44	Primary	A	WHO II	Male	47	838	1	NA	NA	Wildtype	Codel
CGGA_1055	21.06	5.99	Primary	AA	WHO III	Male	43	1611	1	1	1	Mutant	Non-codel
CGGA_1057	8.03	24.42	Primary	OA	WHO II	Female	57	1549	1	1	1	Wildtype	Non-codel
CGGA_1058	15.36	6.26	Recurrent	rA	WHO II	Male	34	995	1	1	1	Mutant	Non-codel
CGGA_106	6.53	20.58	Recurrent	rA	WHO II	Male	30	4374	0	0	1	Wildtype	Non-codel
CGGA_1063	1.06	0.87	Primary	A	WHO II	Male	29	NA	NA	NA	NA	Mutant	NA
CGGA_1065	9.51	0.57	Primary	OA	WHO II	Female	48	2682	0	1	1	Mutant	Codel
CGGA_1066	12.24	4.86	Primary	A	WHO II	Female	34	723	1	1	0	Mutant	Non-codel
CGGA_1069	6.93	9.83	Recurrent	rA	WHO II	Male	47	NA	NA	NA	NA	Mutant	Non-codel
CGGA_107	12.51	2.16	Recurrent	rAA	WHO III	Female	38	2156	1	0	0	Wildtype	Non-codel
CGGA_1075	8.73	22.8	Primary	GBM	WHO IV	Male	72	720	0	1	1	Wildtype	Non-codel
CGGA_108	17.64	5.79	Recurrent	rAA	WHO III	Male	44	366	1	1	1	Wildtype	Non-codel
CGGA_1082	7.2	14.29	Primary	A	WHO II	Female	55	NA	NA	NA	NA	Mutant	Non-codel
CGGA_1086	1.1	0.31	Primary	GBM	WHO IV	Female	65	1977	1	1	1	Wildtype	NA
CGGA_1087	13.28	3.12	Primary	OA	WHO II	Female	36	701	0	0	1	Mutant	Codel
CGGA_1097	9.95	8.82	Primary	OA	WHO II	Male	30	1378	1	1	1	Wildtype	Non-codel
CGGA_1100	3.25	0.87	Primary	O	WHO II	Female	61	2596	0	1	1	Mutant	NA
CGGA_1101	1.68	7.19	Primary	OA	WHO II	Female	35	214	1	0	0	Wildtype	NA
CGGA_1103	25.67	1.26	Primary	GBM	WHO IV	Female	35	585	1	1	1	Mutant	Non-codel
CGGA_1106	23.7	8.97	Primary	GBM	WHO IV	Male	37	420	1	1	1	Wildtype	Non-codel
CGGA_1108	28.69	6.33	Primary	AOA	WHO III	Female	39	870	1	1	1	Wildtype	Non-codel
CGGA_1111	9.01	13.04	Primary	AOA	WHO III	Male	45	2582	0	1	1	Mutant	Non-codel
CGGA_112	11.98	1.85	Primary	OA	WHO II	Male	17	1534	1	1	1	Mutant	Non-codel
CGGA_1120	1.13	0.11	Primary	AOA	WHO III	Female	58	422	1	1	1	Mutant	NA
CGGA_1121	6.99	15.18	Recurrent	rAOA	WHO III	Female	29	2560	0	1	1	Mutant	Non-codel
CGGA_1126	10.06	4.42	Primary	AOA	WHO III	Male	44	784	1	1	1	Mutant	Non-codel
CGGA_1127	5.29	52.79	Primary	O	WHO II	Male	33	2547	0	1	1	NA	Codel
CGGA_1130	7.06	34.28	Recurrent	rGBM	WHO IV	Female	23	NA	NA	1	0	Mutant	Non-codel
CGGA_1131	23.25	0.93	Primary	AOA	WHO III	Female	46	2533	0	1	1	Mutant	Non-codel
CGGA_1132	4.5	7.73	Recurrent	rAOA	WHO III	Female	33	2533	0	1	1	Mutant	Codel
CGGA_1134	16.45	3.24	Primary	GBM	WHO IV	Female	56	59	1	0	1	Wildtype	Non-codel
CGGA_1135	9.35	8.63	Primary	GBM	WHO IV	Male	40	1172	1	1	1	Wildtype	Non-codel
CGGA_1137	1.06	0.42	Primary	AOA	WHO III	Male	58	2519	0	1	1	Wildtype	NA
CGGA_1138	20.74	9.88	Primary	GBM	WHO IV	Male	54	411	1	1	1	Wildtype	Non-codel
CGGA_1141	7.86	14.85	Primary	AOA	WHO III	Male	65	432	1	NA	NA	Wildtype	Non-codel
CGGA_1142	11.33	13.27	Primary	GBM	WHO IV	Male	60	1005	1	1	1	Wildtype	Non-codel
CGGA_1144	9.94	9.52	Primary	AA	WHO III	Female	39	2505	0	1	1	Wildtype	Non-codel
CGGA_1147	11.61	6.71	Primary	A	WHO II	Male	36	2498	0	0	1	Mutant	Non-codel
CGGA_1148	9.36	4.46	Primary	A	WHO II	Male	37	596	1	1	1	Mutant	Non-codel
CGGA_1152	6.07	49.02	Primary	A	WHO II	Male	13	2484	0	1	1	Wildtype	Non-codel
CGGA_1154	18.76	3.34	Recurrent	rAOA	WHO III	Female	33	383	1	NA	NA	Mutant	Non-codel
CGGA_1155	8.4	15.95	Primary	AA	WHO III	Male	43	1373	1	1	1	Mutant	Codel
CGGA_1156	10.97	4.75	Primary	OA	WHO II	Female	41	2477	0	1	0	Mutant	Non-codel
CGGA_1157	7.64	17.89	Primary	A	WHO II	Male	64	741	1	1	1	Wildtype	Non-codel
CGGA_1158	11.82	1.28	Primary	OA	WHO II	Male	39	2471	0	1	1	Mutant	Codel
CGGA_1159	5.67	14.75	Primary	OA	WHO II	Male	51	2464	0	0	1	Mutant	Non-codel
CGGA_1161	5.51	22.31	Primary	AOA	WHO III	Male	36	2463	0	1	0	Mutant	Non-codel
CGGA_1162	3.16	61.27	Primary	AOA	WHO III	Male	39	2457	0	1	1	NA	Codel
CGGA_1164	9.41	5.71	Recurrent	rGBM	WHO IV	Female	38	1022	1	0	1	Mutant	Codel
CGGA_1169	8.45	9.11	Primary	AOA	WHO III	Male	30	1765	1	1	1	Mutant	Non-codel
CGGA_1172	10.56	21.85	Primary	GBM	WHO IV	Female	36	2414	0	1	1	Mutant	Non-codel
CGGA_1178	14.83	4.52	Recurrent	rAOA	WHO III	Male	41	422	1	1	1	Mutant	Non-codel
CGGA_1181	7.39	9	Primary	OA	WHO II	Male	36	318	0	1	1	Mutant	Non-codel
CGGA_1183	13.37	3.94	Primary	AA	WHO III	Female	25	408	1	1	1	Wildtype	Non-codel
CGGA_1184	8.38	11.96	Recurrent	rAOA	WHO III	Male	46	156	1	1	1	Mutant	Non-codel
CGGA_1185	13.45	12.53	Recurrent	rAOA	WHO III	Female	50	731	1	1	1	Wildtype	Non-codel
CGGA_1191	12.18	1	Primary	AOA	WHO III	Male	53	2365	0	0	0	Mutant	Codel
CGGA_1192	9.24	13.78	Primary	OA	WHO II	Female	43	2363	0	1	1	Mutant	Non-codel
CGGA_1195	7.08	26.64	Primary	AOA	WHO III	Male	43	NA	NA	0	0	Mutant	Non-codel
CGGA_1198	0.56	0.48	Primary	O	WHO II	Male	30	2349	0	0	1	Mutant	NA
CGGA_120	9.6	5.21	Recurrent	rGBM	WHO IV	Male	42	288	1	1	1	Wildtype	Non-codel
CGGA_1204	27.71	1.4	Primary	O	WHO II	Male	53	2338	0	0	1	Mutant	Codel
CGGA_1205	0.79	0.86	Primary	AOA	WHO III	Female	59	929	1	1	1	Wildtype	NA
CGGA_1207	8.67	14.34	Primary	AOA	WHO III	Female	49	2331	0	0	1	NA	Codel
CGGA_1208	30.88	7.76	Recurrent	rGBM	WHO IV	Male	38	161	1	1	1	Wildtype	Non-codel
CGGA_1211	13.75	12.47	Primary	OA	WHO II	Male	40	2324	0	0	0	Mutant	Codel
CGGA_1212	18.85	3.79	Primary	AOA	WHO III	Male	31	2292	1	1	1	Mutant	Non-codel
CGGA_1223	9.32	4.74	Primary	AOA	WHO III	Male	42	682	1	1	1	Wildtype	Non-codel
CGGA_1226	8.64	7.97	Primary	A	WHO II	Female	33	670	1	1	1	Wildtype	Non-codel
CGGA_1228	10.01	13.95	Primary	OA	WHO II	Male	34	2296	0	0	1	Wildtype	Non-codel
CGGA_1232	6.86	1.88	Primary	AOA	WHO III	Male	39	2067	1	1	1	Mutant	Non-codel
CGGA_1235	7.95	13.3	Primary	AO	WHO III	Female	32	2287	0	0	1	Mutant	Non-codel
CGGA_1236	11.3	10.58	Primary	GBM	WHO IV	Female	47	191	1	0	0	Wildtype	Non-codel
CGGA_1238	10.72	11.66	Primary	OA	WHO II	Female	11	2282	0	0	0	Wildtype	Non-codel
CGGA_1239	11	5.05	Primary	O	WHO II	Female	44	2280	0	1	1	Mutant	Codel
CGGA_1248	13.45	7.4	Recurrent	rGBM	WHO IV	Male	54	138	1	1	1	Wildtype	Non-codel
CGGA_1255	21.03	9.69	Recurrent	rGBM	WHO IV	Male	49	132	1	1	1	Wildtype	Non-codel
CGGA_1256	6.07	27.97	Primary	GBM	WHO IV	Female	52	2233	0	1	1	NA	Non-codel
CGGA_1257	15.84	10.16	Recurrent	rGBM	WHO IV	Male	59	192	1	1	1	Wildtype	Non-codel
CGGA_1260	12.71	28.53	Recurrent	rGBM	WHO IV	Male	32	177	1	1	1	Wildtype	Non-codel
CGGA_1262	1.36	2.21	Recurrent	rGBM	WHO IV	Female	69	166	1	1	0	Wildtype	NA
CGGA_1264	10.03	6.36	Primary	AO	WHO III	Female	37	2217	0	0	1	Mutant	Codel
CGGA_1269	19.05	1.87	Primary	AO	WHO III	Female	35	2214	0	0	1	Mutant	Codel
CGGA_1273	13.8	8.42	Recurrent	rAOA	WHO III	Male	64	1912	0	1	1	Mutant	Non-codel
CGGA_1282	15.58	6.08	Primary	GBM	WHO IV	Female	33	1116	1	1	1	Wildtype	Non-codel
CGGA_1286	7.61	20.01	Primary	O	WHO II	Female	52	2194	0	1	1	Mutant	Codel
CGGA_1291	6.9	63.85	Primary	AO	WHO III	Male	41	2190	0	1	1	NA	Codel
CGGA_1295	13.69	10.34	Recurrent	rAOA	WHO III	Male	40	310	1	1	1	Mutant	Non-codel
CGGA_1300	12.71	13.45	Primary	AOA	WHO III	Male	35	1428	1	1	1	Mutant	Non-codel
CGGA_1303	1.45	1.25	Primary	AOA	WHO III	Female	45	2168	0	1	1	Mutant	NA
CGGA_1305	7.72	20.77	Primary	AOA	WHO III	Male	43	1989	0	1	1	Mutant	Non-codel
CGGA_1309	6.8	7.16	Primary	AO	WHO III	Male	65	964	0	1	1	NA	Codel
CGGA_1311	11.78	3.15	Recurrent	rAOA	WHO III	Female	29	1080	1	1	1	Mutant	Codel
CGGA_1317	1.55	0.9	Primary	OA	WHO II	Male	45	2152	0	0	1	Mutant	NA
CGGA_1318	12.05	4.91	Primary	OA	WHO II	Male	39	1497	0	1	0	Mutant	Non-codel
CGGA_1319	6.84	12.59	Primary	AO	WHO III	Female	42	2149	0	1	1	Wildtype	Non-codel
CGGA_1321	15.28	1.67	Primary	AOA	WHO III	Male	46	702	1	1	1	Mutant	Non-codel
CGGA_1325	0.84	1.54	Recurrent	rGBM	WHO IV	Male	20	NA	NA	0	NA	Wildtype	NA
CGGA_1326	7.88	22.24	Primary	GBM	WHO IV	Male	45	322	1	1	0	Mutant	Non-codel
CGGA_1334	7.49	9.41	Primary	OA	WHO II	Female	33	146	1	1	1	Wildtype	Non-codel
CGGA_1335	8.7	7.82	Primary	O	WHO II	Female	43	1947	0	0	1	Mutant	Codel
CGGA_1337	6.55	30.97	Recurrent	rGBM	WHO IV	Male	67	2126	0	1	1	NA	Non-codel
CGGA_1339	13.74	12.18	Primary	O	WHO II	Male	41	2120	0	0	1	Mutant	Codel
CGGA_1345	7.17	26.18	Primary	OA	WHO II	Male	56	2113	0	1	0	Mutant	Codel
CGGA_135	16.3	10.09	Primary	AA	WHO III	Female	41	1924	1	1	0	Wildtype	Non-codel
CGGA_1350	1.22	0.32	Primary	O	WHO II	Male	36	2107	0	0	1	Mutant	NA
CGGA_1353	25.05	7.74	Primary	GBM	WHO IV	Male	65	1022	1	1	1	Wildtype	Non-codel
CGGA_1354	10.35	4.36	Primary	GBM	WHO IV	Female	40	530	1	1	1	Wildtype	Non-codel
CGGA_1356	9.15	8.1	Recurrent	rAOA	WHO III	Male	52	948	1	0	1	Mutant	Non-codel
CGGA_1359	12.08	20.55	Recurrent	rAOA	WHO III	Male	21	343	1	1	1	Wildtype	Non-codel
CGGA_1361	13.65	4.83	Primary	O	WHO II	Male	40	2092	0	1	1	Mutant	Non-codel
CGGA_1362	16.06	11.56	Primary	AA	WHO III	Female	64	2092	0	1	1	Wildtype	Non-codel
CGGA_1365	0.94	0.86	Primary	GBM	WHO IV	Male	55	253	1	1	1	Wildtype	NA
CGGA_1368	0.66	0.35	Primary	O	WHO II	Male	49	2085	0	1	0	Mutant	NA
CGGA_1369	7.08	14.68	Primary	AO	WHO III	Female	37	360	0	1	1	Mutant	Non-codel
CGGA_1371	5.28	21.76	Primary	GBM	WHO IV	Male	68	2079	0	1	1	Wildtype	Non-codel
CGGA_1377	15.52	2.45	Primary	AOA	WHO III	Male	28	2068	0	1	1	Mutant	Non-codel
CGGA_1378	1.46	0.33	Primary	GBM	WHO IV	Male	47	585	1	1	1	Wildtype	NA
CGGA_1380	10.56	7.92	Primary	GBM	WHO IV	Male	46	291	1	1	1	Wildtype	Non-codel
CGGA_1382	20.59	6.51	Primary	GBM	WHO IV	Male	57	284	1	1	1	Wildtype	Non-codel
CGGA_1383	6.85	3.93	Recurrent	rAA	WHO III	Female	47	884	0	1	NA	Mutant	Codel
CGGA_1386	4.57	18.51	Primary	AO	WHO III	Male	34	2058	0	1	1	NA	Codel
CGGA_1387	24.34	5.1	Recurrent	rGBM	WHO IV	Male	41	90	1	1	1	Wildtype	Non-codel
CGGA_1389	7.49	9.64	Primary	AOA	WHO III	Female	67	1370	1	1	0	Mutant	Codel
CGGA_139	16.25	6.13	Primary	GBM	WHO IV	Male	59	694	1	1	1	Mutant	Non-codel
CGGA_1390	7.71	13.56	Recurrent	rAOA	WHO III	Male	50	2050	0	1	1	Mutant	Non-codel
CGGA_1391	10.04	12.1	Primary	GBM	WHO IV	Male	62	426	1	1	1	Wildtype	Non-codel
CGGA_1392	7.01	44.28	Primary	GBM	WHO IV	Male	62	473	1	1	1	Wildtype	Non-codel
CGGA_1398	11.1	2.73	Recurrent	rAOA	WHO III	Male	43	554	1	1	1	Mutant	Non-codel
CGGA_1400	6.8	8.85	Recurrent	rAO	WHO III	Female	53	2033	0	1	1	NA	Codel
CGGA_1401	17.65	5.69	Primary	AA	WHO III	Male	39	1680	1	1	1	Mutant	Non-codel
CGGA_1402	10.49	11.37	Primary	GBM	WHO IV	Male	30	2030	0	1	1	Wildtype	Non-codel
CGGA_1403	27.35	1.56	Primary	GBM	WHO IV	Female	43	679	1	1	1	Wildtype	Non-codel
CGGA_1404	8.11	8.07	Primary	AOA	WHO III	Female	56	2029	0	1	0	Mutant	Codel
CGGA_1407	7.93	14.19	Primary	AO	WHO III	Female	29	2016	0	0	1	Mutant	Codel
CGGA_1410	34.56	1.3	Primary	GBM	WHO IV	Female	27	825	1	1	1	Wildtype	Non-codel
CGGA_1413	18.89	3.88	Primary	AO	WHO III	Male	35	2008	0	1	1	Mutant	Codel
CGGA_1415	14.48	5.85	Recurrent	rGBM	WHO IV	Female	30	2007	0	1	1	Wildtype	Non-codel
CGGA_1416	8.43	5.75	Primary	AO	WHO III	Male	42	NA	NA	0	0	Mutant	Codel
CGGA_1417	24.98	3.12	Primary	AOA	WHO III	Male	56	2001	0	1	1	Mutant	Codel
CGGA_1418	1.22	1.54	Primary	GBM	WHO IV	Female	73	287	1	1	1	Wildtype	NA
CGGA_1419	8.54	5.14	Recurrent	rGBM	WHO IV	Male	56	249	1	1	1	Wildtype	Non-codel
CGGA_1420	4.68	31.19	Primary	GBM	WHO IV	Male	60	364	1	1	1	Wildtype	Non-codel
CGGA_1421	6.27	42.04	Primary	AO	WHO III	Male	35	1987	0	1	1	NA	Non-codel
CGGA_1422	0.67	0.66	Primary	GBM	WHO IV	Male	76	204	1	1	1	Wildtype	NA
CGGA_1424	0.35	0.18	Primary	AO	WHO III	Female	41	1983	0	1	1	Mutant	NA
CGGA_1425	14.88	2.23	Primary	GBM	WHO IV	Female	22	640	1	1	1	Wildtype	Codel
CGGA_1426	19.38	11.56	Primary	GBM	WHO IV	Female	50	147	1	1	1	Wildtype	Non-codel
CGGA_1427	8.85	29.59	Primary	OA	WHO II	Female	30	NA	NA	1	0	NA	Non-codel
CGGA_1429	20.99	1.2	Recurrent	rGBM	WHO IV	Female	40	1976	0	1	1	Mutant	Codel
CGGA_1430	37.64	8.2	Recurrent	rGBM	WHO IV	Female	28	176	1	1	1	Wildtype	Non-codel
CGGA_1431	7.94	11	Primary	AA	WHO III	Male	48	1975	0	1	1	Mutant	Non-codel
CGGA_1433	11.69	3.61	Primary	GBM	WHO IV	Female	72	487	1	1	1	Wildtype	Non-codel
CGGA_1434	10.58	7.87	Recurrent	rAA	WHO III	Male	61	81	1	1	1	Wildtype	Non-codel
CGGA_1435	11.24	6.24	Primary	AOA	WHO III	Female	46	324	0	1	0	Mutant	Non-codel
CGGA_1437	8.79	11.64	Recurrent	rAOA	WHO III	Male	48	1037	1	1	1	Wildtype	Non-codel
CGGA_1440	9.9	12.95	Primary	O	WHO II	Female	29	1961	0	0	1	Mutant	Codel
CGGA_1441	7.5	23.07	Primary	GBM	WHO IV	Male	70	1340	1	1	1	Wildtype	Non-codel
CGGA_1443	7.94	26.44	Recurrent	rOA	WHO II	Male	41	1956	0	1	NA	Wildtype	Non-codel
CGGA_1444	10.71	5.63	Primary	GBM	WHO IV	Female	68	476	1	1	1	Wildtype	Non-codel
CGGA_1445	2.26	1.54	Recurrent	rAOA	WHO III	Male	37	1955	0	1	1	Wildtype	NA
CGGA_1446	0.74	0.45	Primary	OA	WHO II	Male	29	1955	0	0	1	Mutant	NA
CGGA_1447	0.91	0.63	Recurrent	rAOA	WHO III	Male	48	308	0	1	1	Wildtype	NA
CGGA_1451	7.1	16.55	Primary	GBM	WHO IV	Female	45	438	1	1	1	Wildtype	Non-codel
CGGA_1452	8.03	26.6	Primary	GBM	WHO IV	Male	53	468	1	1	1	Wildtype	Non-codel
CGGA_1454	7.94	10.9	Primary	OA	WHO II	Female	42	1946	0	1	0	Wildtype	Non-codel
CGGA_1455	0.55	0.47	Primary	O	WHO II	Male	40	1946	0	0	0	Mutant	NA
CGGA_1457	15.52	8.6	Primary	GBM	WHO IV	Male	60	312	1	1	1	Wildtype	Non-codel
CGGA_1458	15.69	4.63	Recurrent	rAOA	WHO III	Female	54	127	1	1	1	Mutant	Codel
CGGA_1459	16.22	0.99	Recurrent	rAOA	WHO III	Male	55	522	0	1	1	Wildtype	Non-codel
CGGA_1461	11	2.44	Primary	GBM	WHO IV	Female	60	226	1	1	1	Wildtype	Non-codel
CGGA_1462	11.17	8.43	Primary	GBM	WHO IV	Male	49	188	1	1	1	Wildtype	Non-codel
CGGA_1463	16.72	2.18	Primary	O	WHO II	Female	69	1630	0	1	0	Mutant	Codel
CGGA_1467	1.84	0.17	Primary	GBM	WHO IV	Male	58	866	1	1	0	Mutant	NA
CGGA_1469	0.33	0.22	Primary	AOA	WHO III	Male	46	1922	0	1	1	Mutant	NA
CGGA_1471	8.46	5.16	Primary	OA	WHO II	Male	45	1919	0	1	1	Mutant	Non-codel
CGGA_1472	6.5	48.03	Primary	GBM	WHO IV	Male	34	819	0	0	0	NA	Non-codel
CGGA_1473	6.47	47.38	Recurrent	rAA	WHO III	Female	28	813	0	1	1	NA	Non-codel
CGGA_1474	0.94	0.47	Primary	AO	WHO III	Female	50	333	0	1	1	Mutant	NA
CGGA_1476	10.43	4.37	Primary	GBM	WHO IV	Female	53	299	1	0	0	Wildtype	Non-codel
CGGA_1477	8.51	12.81	Primary	OA	WHO II	Male	43	1194	1	1	1	NA	Non-codel
CGGA_1478	15.03	7.1	Primary	GBM	WHO IV	Female	72	542	1	1	1	Wildtype	Non-codel
CGGA_1480	9.28	19.93	Recurrent	rGBM	WHO IV	Male	41	NA	NA	1	1	Wildtype	Non-codel
CGGA_1481	0.24	0.14	Primary	GBM	WHO IV	Male	55	131	1	0	0	Wildtype	NA
CGGA_1482	5.85	30.43	Primary	AO	WHO III	Male	38	1888	0	1	1	NA	Codel
CGGA_1486	0.77	0.27	Primary	GBM	WHO IV	Male	45	184	1	1	1	Wildtype	NA
CGGA_1487	6.26	11.81	Recurrent	rAA	WHO III	Female	49	520	1	1	1	Wildtype	Non-codel
CGGA_1488	13.58	6.33	Primary	OA	WHO II	Male	31	1882	0	0	0	Mutant	Non-codel
CGGA_1491	14.57	2.72	Primary	GBM	WHO IV	Male	29	511	1	1	1	Mutant	Non-codel
CGGA_1492	41.48	3.87	Recurrent	rGBM	WHO IV	Female	47	268	1	1	1	Wildtype	Non-codel
CGGA_1494	0.65	0.22	Primary	GBM	WHO IV	Male	21	269	1	1	1	Wildtype	NA
CGGA_1496	15.53	1.55	Recurrent	rGBM	WHO IV	Female	42	330	1	1	1	Mutant	Codel
CGGA_1497	25.46	1.09	Primary	AOA	WHO III	Female	24	1178	1	1	1	Mutant	Non-codel
CGGA_1498	0.88	0.99	Primary	GBM	WHO IV	Male	69	NA	NA	NA	NA	Wildtype	NA
CGGA_1500	9.92	18.22	Primary	GBM	WHO IV	Female	45	108	1	1	1	Wildtype	Non-codel
CGGA_1501	3.31	26.65	Primary	GBM	WHO IV	Male	58	222	1	1	1	NA	Non-codel
CGGA_1502	3.74	11.56	Primary	OA	WHO II	Female	27	1861	0	0	0	Mutant	Codel
CGGA_1503	1.01	0.24	Primary	GBM	WHO IV	Male	47	692	0	1	1	Wildtype	NA
CGGA_1504	4.39	9.17	Primary	AOA	WHO III	Female	44	1854	0	1	1	Mutant	Non-codel
CGGA_1505	17.66	7.46	Recurrent	rGBM	WHO IV	Male	30	172	1	1	1	Mutant	Non-codel
CGGA_1507	15.03	12.35	Recurrent	rGBM	WHO IV	Female	41	715	1	1	1	Wildtype	Non-codel
CGGA_1508	4.1	6.49	Primary	AOA	WHO III	Male	39	1049	1	0	0	Mutant	Non-codel
CGGA_1510	7	1.64	Recurrent	rAOA	WHO III	Male	40	465	1	1	1	Mutant	Non-codel
CGGA_1513	8.01	14.3	Recurrent	rAOA	WHO III	Female	36	1827	0	1	1	Mutant	Codel
CGGA_1514	1.15	0.67	Primary	OA	WHO II	Female	57	76	1	0	0	Wildtype	NA
CGGA_1516	9.13	1.1	Primary	OA	WHO II	Male	46	1826	0	1	1	Mutant	Codel
CGGA_1517	8.36	5.2	Primary	O	WHO II	Male	42	1826	0	1	0	Mutant	Codel
CGGA_1518	12.15	12.16	Primary	AOA	WHO III	Female	19	411	1	1	1	Wildtype	Non-codel
CGGA_1520	8.07	18.71	Recurrent	rGBM	WHO IV	Female	67	297	1	1	1	Wildtype	Non-codel
CGGA_1521	21.9	5.2	Primary	GBM	WHO IV	Female	63	205	1	1	1	Wildtype	Non-codel
CGGA_1523	21.76	9.5	Primary	OA	WHO II	Male	50	1804	0	1	1	Mutant	Non-codel
CGGA_1524	8.45	14.05	Recurrent	rAOA	WHO III	Male	36	1226	0	1	1	Mutant	Codel
CGGA_1525	3.59	35.46	Primary	AOA	WHO III	Male	41	1686	1	1	1	NA	Non-codel
CGGA_1526	16.96	3.94	Primary	AOA	WHO III	Male	39	1798	0	1	1	Mutant	Codel
CGGA_1527	10.24	3.7	Primary	AOA	WHO III	Male	47	1714	1	1	1	Mutant	Non-codel
CGGA_1528	7.2	15.51	Primary	O	WHO II	Female	27	1793	0	1	0	Mutant	Codel
CGGA_1529	7.67	18.06	Primary	GBM	WHO IV	Male	63	NA	NA	NA	NA	Wildtype	Non-codel
CGGA_1530	5.06	29.77	Primary	AOA	WHO III	Male	41	1793	0	1	1	NA	Non-codel
CGGA_1531	20.95	3.83	Primary	AOA	WHO III	Male	36	NA	NA	NA	NA	Mutant	Non-codel
CGGA_1533	6.79	15.62	Recurrent	rAOA	WHO III	Female	61	1217	1	1	1	Wildtype	Non-codel
CGGA_1534	4.35	5.45	Primary	GBM	WHO IV	Female	58	41	1	0	0	Mutant	Non-codel
CGGA_1535	7.69	32.1	Recurrent	rGBM	WHO IV	Male	43	NA	NA	1	1	Mutant	Non-codel
CGGA_1536	19.82	2.45	Primary	OA	WHO II	Male	53	840	1	0	0	Mutant	Non-codel
CGGA_1537	10.21	12.72	Primary	GBM	WHO IV	Male	73	200	0	0	0	Wildtype	Non-codel
CGGA_1538	10.86	2.81	Recurrent	rGBM	WHO IV	Female	57	247	1	1	1	Wildtype	Non-codel
CGGA_1539	14.98	2.36	Primary	GBM	WHO IV	Male	61	1758	0	1	1	Mutant	Non-codel
CGGA_1541	10.31	16.89	Recurrent	rGBM	WHO IV	Female	50	81	1	1	1	Wildtype	Non-codel
CGGA_1542	0.59	0.25	Primary	GBM	WHO IV	Male	26	184	0	1	1	Mutant	NA
CGGA_1543	7.68	35.91	Primary	GBM	WHO IV	Male	57	723	1	1	0	Mutant	Non-codel
CGGA_1544	9.9	12.16	Primary	AOA	WHO III	Female	38	208	1	0	0	Mutant	Non-codel
CGGA_1546	6.35	14.39	Primary	GBM	WHO IV	Male	56	223	1	0	1	Wildtype	Non-codel
CGGA_1548	7.64	21.28	Primary	GBM	WHO IV	Male	53	1054	1	1	1	Wildtype	Non-codel
CGGA_1551	4	59.96	Primary	GBM	WHO IV	Female	50	347	1	1	1	NA	Non-codel
CGGA_1552	9.47	5.43	Primary	AOA	WHO III	Male	39	1728	0	1	1	Mutant	Codel
CGGA_1553	12.84	6.32	Recurrent	rAOA	WHO III	Male	30	540	1	1	1	Mutant	Non-codel
CGGA_1554	11.78	3.24	Recurrent	rAOA	WHO III	Male	34	NA	NA	1	1	Mutant	Codel
CGGA_1557	9.88	5.93	Primary	AOA	WHO III	Male	47	1723	0	1	1	Mutant	Codel
CGGA_1558	12.83	3.44	Recurrent	rGBM	WHO IV	Male	71	130	1	1	1	Wildtype	Non-codel
CGGA_1559	6.64	12.65	Primary	GBM	WHO IV	Male	63	603	1	0	1	Mutant	Codel
CGGA_1560	11.08	2.23	Primary	GBM	WHO IV	Female	35	459	1	1	1	Mutant	Non-codel
CGGA_1562	8.38	7.09	Primary	AO	WHO III	Male	51	1721	0	1	0	Mutant	Codel
CGGA_1563	15.55	9.57	Primary	A	WHO II	Female	32	1719	0	1	0	Wildtype	Non-codel
CGGA_1564	21.47	15.44	Primary	GBM	WHO IV	Male	48	190	1	1	1	Wildtype	Non-codel
CGGA_1565	8.1	9.67	Primary	AOA	WHO III	Female	23	1417	0	0	0	Mutant	Non-codel
CGGA_1566	8.09	3.37	Primary	AOA	WHO III	Female	43	1716	0	1	1	Mutant	Codel
CGGA_1567	8.34	26.52	Primary	AO	WHO III	Female	48	840	1	1	1	Mutant	Non-codel
CGGA_1568	7.37	20.4	Primary	AA	WHO III	Female	26	345	0	0	0	NA	Non-codel
CGGA_1569	7.58	40.34	Primary	AOA	WHO III	Female	27	1406	0	0	0	Wildtype	Codel
CGGA_157	4.37	8.93	Recurrent	rA	WHO II	Male	34	914	1	1	1	NA	Non-codel
CGGA_1571	5.4	21.18	Primary	GBM	WHO IV	Female	43	412	0	1	1	Mutant	Non-codel
CGGA_1572	6.9	41.22	Recurrent	rGBM	WHO IV	Female	60	160	1	1	1	Wildtype	Non-codel
CGGA_1575	12.67	5.59	Recurrent	rAOA	WHO III	Male	37	129	1	1	0	Mutant	Non-codel
CGGA_1579	2.29	30.24	Primary	OA	WHO II	Male	37	1512	0	0	0	Wildtype	Non-codel
CGGA_1580	14.45	4.73	Primary	AA	WHO III	Female	34	1581	1	1	1	Mutant	Non-codel
CGGA_1583	7.25	13.36	Primary	OA	WHO II	Female	51	1606	1	1	1	NA	Non-codel
CGGA_1586	12.63	7.2	Primary	GBM	WHO IV	Female	55	232	1	1	1	Wildtype	Non-codel
CGGA_1587	17.5	2.98	Primary	AA	WHO III	Female	30	750	1	0	0	Mutant	Non-codel
CGGA_1588	3.88	62.29	Primary	AOA	WHO III	Female	24	1679	0	0	0	Wildtype	Non-codel
CGGA_1589	17.65	7.42	Recurrent	rA	WHO II	Male	49	342	1	1	1	Wildtype	Non-codel
CGGA_1591	18.18	4.92	Recurrent	rAOA	WHO III	Male	54	1133	1	1	1	Mutant	Non-codel
CGGA_1592	18.52	2.29	Recurrent	rAOA	WHO III	Male	37	1588	1	1	1	Mutant	Codel
CGGA_1594	2.34	27.09	Recurrent	rA	WHO II	Male	25	480	0	0	1	NA	Non-codel
CGGA_1595	3.92	4.03	Primary	GBM	WHO IV	Female	34	1659	0	1	1	NA	Non-codel
CGGA_1596	9.22	5.73	Primary	GBM	WHO IV	Male	63	205	1	1	1	Wildtype	Non-codel
CGGA_1597	8.64	22.97	Primary	GBM	WHO IV	Male	58	174	1	1	1	Wildtype	Non-codel
CGGA_1598	16.29	8.9	Primary	AOA	WHO III	Male	31	564	1	1	1	Wildtype	Non-codel
CGGA_1601	20.95	9.38	Primary	GBM	WHO IV	Male	66	710	1	1	1	Wildtype	Non-codel
CGGA_1603	8.87	26.46	Recurrent	rGBM	WHO IV	Male	18	356	1	1	1	Wildtype	Non-codel
CGGA_1604	4.69	21.33	Recurrent	rGBM	WHO IV	Male	46	740	1	1	1	Mutant	Non-codel
CGGA_1605	7.5	13.44	Recurrent	rGBM	WHO IV	Male	34	321	1	1	1	Wildtype	Non-codel
CGGA_1606	18.56	1.15	Primary	AOA	WHO III	Female	28	471	1	1	1	Wildtype	Non-codel
CGGA_1607	9.6	3.82	Recurrent	rOA	WHO II	Female	35	1333	1	1	1	Mutant	Codel
CGGA_1608	11.85	10.15	Recurrent	rAA	WHO III	Male	38	1629	0	1	0	Mutant	Non-codel
CGGA_1610	2.05	52.61	Recurrent	rAOA	WHO III	Male	39	1058	1	1	1	NA	Codel
CGGA_1611	21.57	1.44	Recurrent	rGBM	WHO IV	Female	30	1158	1	1	1	Mutant	Non-codel
CGGA_1612	20.5	6.16	Primary	GBM	WHO IV	Male	68	718	1	1	1	Wildtype	Non-codel
CGGA_1613	12.25	11.3	Primary	GBM	WHO IV	Male	53	250	0	1	1	Wildtype	Non-codel
CGGA_1614	8.56	6.55	Recurrent	rAA	WHO III	Male	51	1079	1	1	1	Mutant	Non-codel
CGGA_1615	2.74	43.84	Recurrent	rGBM	WHO IV	Male	48	586	1	1	1	Wildtype	Codel
CGGA_1617	4.55	12.34	Primary	O	WHO II	Female	35	1611	0	1	0	NA	Codel
CGGA_1618	6.17	7.36	Primary	AOA	WHO III	Male	31	1615	0	1	1	Mutant	Non-codel
CGGA_1619	8.09	10.75	Primary	AA	WHO III	Male	44	766	1	1	1	Mutant	Non-codel
CGGA_1620	6.54	12.16	Primary	AOA	WHO III	Male	51	1427	0	1	1	Mutant	Codel
CGGA_1621	8.29	9.22	Primary	OA	WHO II	Female	48	1607	0	0	0	Mutant	Non-codel
CGGA_1623	5.22	12.53	Primary	AOA	WHO III	Female	16	1603	0	1	0	Wildtype	Non-codel
CGGA_1624	26.1	4.41	Recurrent	rGBM	WHO IV	Female	27	87	1	1	1	Mutant	Non-codel
CGGA_1626	10.27	12.77	Primary	GBM	WHO IV	Male	66	696	1	1	1	Wildtype	Non-codel
CGGA_1627	8.54	8.24	Primary	AOA	WHO III	Male	37	1597	0	1	1	Mutant	Non-codel
CGGA_1630	3.75	18.14	Primary	O	WHO II	Male	26	1407	0	0	0	NA	Codel
CGGA_1631	8.87	13.2	Recurrent	rGBM	WHO IV	Female	58	221	1	1	0	Wildtype	Non-codel
CGGA_1634	5.65	18.82	Primary	GBM	WHO IV	Female	26	366	1	0	0	Wildtype	Non-codel
CGGA_1635	0.47	0.44	Primary	GBM	WHO IV	Female	43	332	1	1	1	Wildtype	NA
CGGA_1640	3.62	19.83	Primary	AOA	WHO III	Male	55	1563	0	1	1	NA	Non-codel
CGGA_1641	4.31	16.24	Recurrent	rGBM	WHO IV	Female	57	291	1	1	1	Wildtype	Non-codel
CGGA_1642	3.03	5.77	Primary	A	WHO II	Male	48	1562	0	1	0	Mutant	Non-codel
CGGA_1643	15.9	11.46	Primary	GBM	WHO IV	Female	50	170	0	NA	NA	Wildtype	Non-codel
CGGA_1644	13.14	20.4	Primary	GBM	WHO IV	Male	48	173	1	1	1	Wildtype	Non-codel
CGGA_1645	19.77	4.6	Primary	AA	WHO III	Male	59	1534	0	1	1	Mutant	Non-codel
CGGA_1647	2.69	21.84	Primary	O	WHO II	Male	40	1525	0	1	1	NA	Codel
CGGA_1648	3.42	23.68	Primary	AOA	WHO III	Female	45	1521	0	1	1	NA	Codel
CGGA_1649	4.46	12.98	Primary	OA	WHO II	Male	36	1047	0	1	1	Mutant	Codel
CGGA_165	3.41	27.66	Primary	A	WHO II	Male	34	183	0	1	0	NA	Non-codel
CGGA_1650	16.86	4.96	Primary	GBM	WHO IV	Male	36	1283	1	1	1	Mutant	Non-codel
CGGA_1651	8.34	12.66	Recurrent	rA	WHO II	Female	44	842	1	1	1	Mutant	Non-codel
CGGA_1653	2.56	7.66	Primary	OA	WHO II	Female	47	1513	0	1	0	NA	Non-codel
CGGA_1654	3.74	28.11	Primary	GBM	WHO IV	Male	61	NA	NA	NA	NA	Wildtype	Non-codel
CGGA_1655	6.75	18.76	Primary	OA	WHO II	Male	48	1209	0	1	0	Mutant	Non-codel
CGGA_1656	16.32	1.82	Recurrent	rGBM	WHO IV	Male	56	149	1	1	1	Wildtype	Non-codel
CGGA_1657	3.82	40.3	Primary	AOA	WHO III	Female	20	1511	0	0	0	NA	Non-codel
CGGA_1658	6.9	20.67	Recurrent	rGBM	WHO IV	Female	64	1507	0	1	1	Wildtype	Non-codel
CGGA_1659	25.03	7.72	Recurrent	rGBM	WHO IV	Male	24	387	1	1	1	Wildtype	Non-codel
CGGA_1660	2.97	35.38	Primary	OA	WHO II	Male	41	433	0	1	1	Wildtype	Codel
CGGA_1661	3.98	9.16	Primary	AA	WHO III	Female	42	1505	0	1	1	NA	Non-codel
CGGA_1662	7.37	8.12	Primary	OA	WHO II	Female	55	1493	0	1	0	Mutant	Codel
CGGA_1663	5.85	28.37	Recurrent	rGBM	WHO IV	Male	61	290	1	1	1	Wildtype	Non-codel
CGGA_1664	7.49	10.99	Primary	O	WHO II	Female	40	1491	0	1	0	Mutant	Non-codel
CGGA_1666	1.06	1.02	Primary	GBM	WHO IV	Male	60	249	1	1	1	Wildtype	NA
CGGA_1667	17.72	3.35	Primary	AO	WHO III	Female	40	1476	0	1	1	Mutant	Codel
CGGA_1669	13.55	4.9	Primary	AOA	WHO III	Female	44	139	1	0	0	Wildtype	Non-codel
CGGA_1670	10.87	13.63	Recurrent	rAA	WHO III	Female	30	1141	0	1	1	Wildtype	Non-codel
CGGA_1671	12.19	8.26	Primary	AOA	WHO III	Female	26	1464	0	1	1	Mutant	Non-codel
CGGA_1672	2.74	49.05	Primary	AOA	WHO III	Female	49	NA	NA	NA	NA	NA	Non-codel
CGGA_1673	12.85	5.45	Primary	OA	WHO II	Female	23	1457	0	0	0	Mutant	Non-codel
CGGA_1675	14.79	2.31	Primary	AA	WHO III	Male	38	980	0	1	1	Mutant	Non-codel
CGGA_1677	2.77	36.9	Primary	A	WHO II	Female	39	NA	NA	NA	NA	NA	Non-codel
CGGA_1678	1.09	0.57	Primary	GBM	WHO IV	Male	51	657	1	1	1	Wildtype	NA
CGGA_1679	3.23	35.62	Primary	AOA	WHO III	Female	52	1442	0	1	1	Mutant	Codel
CGGA_1680	13.27	8.6	Primary	AA	WHO III	Male	45	596	1	1	1	Mutant	Non-codel
CGGA_1681	2.99	4.42	Primary	GBM	WHO IV	Female	58	346	1	1	1	Wildtype	Codel
CGGA_1682	22.82	5.67	Recurrent	rGBM	WHO IV	Male	67	345	1	1	1	Wildtype	Non-codel
CGGA_1684	7.58	27.26	Primary	GBM	WHO IV	Male	51	NA	NA	NA	NA	Wildtype	Non-codel
CGGA_1685	19.84	2.71	Recurrent	rAA	WHO III	Male	33	225	1	1	1	Mutant	Non-codel
CGGA_1686	4.02	54.02	Primary	AA	WHO III	Male	27	352	0	0	1	Wildtype	Non-codel
CGGA_1687	18.3	2.85	Primary	GBM	WHO IV	Male	14	1414	0	1	1	Wildtype	Non-codel
CGGA_1688	6.25	17.28	Recurrent	rAA	WHO III	Female	51	51	1	1	1	Wildtype	Non-codel
CGGA_1689	9.59	7.95	Primary	A	WHO II	Male	45	1414	0	1	0	Mutant	Non-codel
CGGA_1690	11.1	13.59	Primary	GBM	WHO IV	Male	60	592	1	1	1	Wildtype	Non-codel
CGGA_1693	9.04	46.26	Primary	AO	WHO III	Male	61	517	1	1	1	NA	Non-codel
CGGA_1694	8.07	24.92	Primary	GBM	WHO IV	Male	55	624	1	1	1	Wildtype	Non-codel
CGGA_1695	6.1	20.33	Recurrent	rAA	WHO III	Male	45	927	0	1	1	Mutant	Non-codel
CGGA_1696	1.05	0.79	Primary	AA	WHO III	Male	72	1205	0	1	1	Wildtype	NA
CGGA_1697	8.39	11.69	Recurrent	rGBM	WHO IV	Female	47	360	0	NA	NA	Wildtype	Non-codel
CGGA_1698	9.42	10.03	Primary	GBM	WHO IV	Female	55	388	1	0	0	Wildtype	Non-codel
CGGA_1699	0.82	0.27	Primary	GBM	WHO IV	Female	41	1384	0	1	1	Mutant	NA
CGGA_1700	5.84	16.59	Primary	AOA	WHO III	Male	49	1372	0	1	1	Mutant	Codel
CGGA_1701	8.54	6.46	Primary	AOA	WHO III	Male	44	1072	0	1	1	Mutant	Codel
CGGA_1702	27.8	0.64	Recurrent	rGBM	WHO IV	Female	29	168	1	1	1	Wildtype	Non-codel
CGGA_1703	6.72	14.93	Primary	OA	WHO II	Female	30	1366	0	1	1	Mutant	Non-codel
CGGA_1704	6.44	12.69	Primary	A	WHO II	Female	32	1360	0	1	0	Wildtype	Non-codel
CGGA_1706	7.36	16.06	Primary	GBM	WHO IV	Male	60	1364	0	1	1	Wildtype	Non-codel
CGGA_1708	16.39	2.6	Primary	GBM	WHO IV	Female	54	1122	1	1	1	Wildtype	Non-codel
CGGA_1709	13.84	7.41	Primary	GBM	WHO IV	Male	47	415	1	1	1	Wildtype	Non-codel
CGGA_1713	12.66	5.01	Primary	GBM	WHO IV	Male	62	332	1	1	1	Wildtype	Non-codel
CGGA_1714	6.37	17.65	Primary	AOA	WHO III	Female	37	1330	0	1	1	NA	Codel
CGGA_1715	12.24	6.21	Primary	O	WHO II	Female	12	872	0	0	0	Wildtype	Non-codel
CGGA_1716	20.86	7.96	Recurrent	rAA	WHO III	Male	38	1332	0	1	1	Mutant	Non-codel
CGGA_1718	8.99	7.43	Primary	AA	WHO III	Female	37	835	0	1	1	Mutant	Non-codel
CGGA_1720	17.43	1.62	Primary	OA	WHO II	Male	35	1290	0	1	1	Mutant	Non-codel
CGGA_1721	5.24	14.64	Primary	AO	WHO III	Female	46	1290	0	1	1	NA	Codel
CGGA_1722	0.92	0.61	Primary	GBM	WHO IV	Female	60	349	1	1	1	Wildtype	NA
CGGA_1723	10.92	7.25	Primary	AOA	WHO III	Female	39	1282	0	1	1	Mutant	Codel
CGGA_1725	15.01	1.91	Primary	AOA	WHO III	Female	33	1282	0	1	1	Mutant	Codel
CGGA_1727	6.53	8.03	Primary	GBM	WHO IV	Male	48	1276	0	1	1	Mutant	Non-codel
CGGA_1728	13.62	4.1	Primary	GBM	WHO IV	Male	45	917	1	1	1	Mutant	Non-codel
CGGA_1729	6.72	35.86	Recurrent	rGBM	WHO IV	Male	52	244	1	1	1	Wildtype	Non-codel
CGGA_1731	11.41	8.22	Primary	AOA	WHO III	Female	45	972	0	1	1	Mutant	Non-codel
CGGA_1735	27.33	10.9	Primary	GBM	WHO IV	Male	54	813	1	1	1	Wildtype	Non-codel
CGGA_1736	12.31	19.45	Primary	GBM	WHO IV	Female	57	938	1	1	1	Wildtype	Non-codel
CGGA_1737	8.49	7.29	Primary	AO	WHO III	Male	33	1248	0	1	1	Mutant	Codel
CGGA_1738	9.25	17.21	Primary	AA	WHO III	Male	49	469	1	1	1	Wildtype	Non-codel
CGGA_1739	8.58	6.58	Recurrent	rAOA	WHO III	Male	45	515	1	1	1	Mutant	Non-codel
CGGA_1740	8.24	9.47	Primary	GBM	WHO IV	Female	50	363	1	0	0	Wildtype	Non-codel
CGGA_1743	8.56	11.29	Primary	AOA	WHO III	Female	47	1232	0	0	0	Mutant	Non-codel
CGGA_1744	6.31	15.58	Primary	GBM	WHO IV	Male	51	1232	0	1	1	NA	Non-codel
CGGA_1745	0.9	0.42	Primary	AOA	WHO III	Female	45	1225	0	1	1	Mutant	NA
CGGA_1747	5.86	17.89	Primary	AOA	WHO III	Female	27	293	1	1	1	NA	Non-codel
CGGA_1749	13.34	4.07	Primary	GBM	WHO IV	Female	44	401	1	1	1	Wildtype	Non-codel
CGGA_1750	8.63	11.94	Primary	GBM	WHO IV	Female	52	250	1	1	1	Wildtype	Non-codel
CGGA_1758	14.7	4.81	Primary	GBM	WHO IV	Female	45	414	1	1	1	Wildtype	Non-codel
CGGA_1760	6.83	16.96	Recurrent	rA	WHO II	Male	51	459	1	1	1	Wildtype	Non-codel
CGGA_1764	9.26	18.64	Primary	GBM	WHO IV	Male	33	710	1	1	1	Mutant	Non-codel
CGGA_1767	1.44	0.38	Primary	GBM	WHO IV	Male	63	309	0	0	0	Wildtype	NA
CGGA_1769	15.73	7.27	Primary	GBM	WHO IV	Female	49	1151	0	1	1	Wildtype	Non-codel
CGGA_1770	18.14	2.34	Recurrent	rGBM	WHO IV	Female	43	298	1	0	1	Mutant	Non-codel
CGGA_1771	12.04	4.37	Recurrent	rAOA	WHO III	Male	38	1068	1	1	1	Mutant	Non-codel
CGGA_1773	11.75	2.04	Recurrent	rGBM	WHO IV	Female	46	104	1	1	1	Wildtype	Non-codel
CGGA_1776	12.64	11.4	Recurrent	rGBM	WHO IV	Male	23	259	1	1	1	Wildtype	Non-codel
CGGA_1780	1.02	0.16	Primary	GBM	WHO IV	Female	57	1123	0	1	1	Wildtype	NA
CGGA_1785	12.06	10.7	Recurrent	rGBM	WHO IV	Male	34	329	1	1	1	Mutant	Non-codel
CGGA_1786	7.65	1.57	Recurrent	rAO	WHO III	Female	54	1128	0	1	1	Mutant	Codel
CGGA_1791	0.99	0.45	Primary	AA	WHO III	Male	55	855	1	1	1	Wildtype	NA
CGGA_1807	12.35	8.05	Primary	GBM	WHO IV	Female	65	247	1	NA	NA	Wildtype	Non-codel
CGGA_1809	15.59	12.18	Primary	AO	WHO III	Male	27	343	1	1	1	Wildtype	Non-codel
CGGA_1811	6.89	23.3	Recurrent	rGBM	WHO IV	Male	64	304	1	1	1	Wildtype	Non-codel
CGGA_1812	11.36	3.69	Primary	GBM	WHO IV	Male	65	NA	NA	NA	NA	Wildtype	Non-codel
CGGA_1814	13.89	10.43	Recurrent	rGBM	WHO IV	Female	46	221	1	1	1	Wildtype	Non-codel
CGGA_1815	11.58	6.82	Recurrent	rGBM	WHO IV	Female	45	185	1	1	1	Wildtype	Non-codel
CGGA_1817	8.46	9.21	Primary	GBM	WHO IV	Female	72	399	1	1	1	Wildtype	Non-codel
CGGA_1819	15.65	14.53	Primary	GBM	WHO IV	Male	55	1008	0	1	1	Wildtype	Non-codel
CGGA_1820	16.15	10.45	Recurrent	rGBM	WHO IV	Female	52	77	1	1	1	Wildtype	Non-codel
CGGA_1826	12.96	2.7	Primary	GBM	WHO IV	Female	70	44	1	0	0	Wildtype	Non-codel
CGGA_1829	7.78	12.73	Primary	OA	WHO II	Male	23	801	0	0	0	Wildtype	Non-codel
CGGA_1833	11.89	6.16	Primary	GBM	WHO IV	Female	60	494	1	1	1	Wildtype	Non-codel
CGGA_1840	11.45	7.5	Primary	GBM	WHO IV	Female	58	964	0	1	1	Wildtype	Non-codel
CGGA_1850	9.23	8.29	Primary	OA	WHO II	Male	29	750	0	0	1	Mutant	Non-codel
CGGA_1854	8.65	10.58	Primary	AA	WHO III	Male	36	934	0	1	1	Mutant	Non-codel
CGGA_1857	5.94	18.62	Recurrent	rGBM	WHO IV	Male	46	157	1	1	1	Wildtype	Non-codel
CGGA_1862	14.63	1.16	Primary	AA	WHO III	Male	40	110	1	1	1	Wildtype	Non-codel
CGGA_1863	6.9	5.09	Recurrent	rAOA	WHO III	Female	50	902	0	1	1	Mutant	Codel
CGGA_1865	11.96	5.78	Recurrent	rGBM	WHO IV	Female	45	89	1	0	0	Wildtype	Non-codel
CGGA_1866	12.67	16.81	Primary	GBM	WHO IV	Male	68	127	1	1	1	Wildtype	Non-codel
CGGA_1870	7.59	5.73	Primary	GBM	WHO IV	Male	62	864	0	1	1	Mutant	Codel
CGGA_1875	8	38.2	Primary	OA	WHO II	Female	22	866	0	1	1	Wildtype	Non-codel
CGGA_1877	10.3	7.35	Recurrent	rAOA	WHO III	Male	35	NA	NA	NA	NA	Mutant	Codel
CGGA_1880	4.86	3.96	Recurrent	rAA	WHO III	Female	37	855	0	0	0	Mutant	Non-codel
CGGA_1882	7.88	21.23	Primary	AOA	WHO III	Male	33	842	0	0	0	Mutant	Codel
CGGA_1886	9.8	9.44	Recurrent	rGBM	WHO IV	Male	31	338	1	1	1	Wildtype	Non-codel
CGGA_1899	5.95	19.25	Recurrent	rGBM	WHO IV	Male	45	176	1	1	1	Wildtype	Non-codel
CGGA_1901	6	20.5	Primary	GBM	WHO IV	Male	60	540	1	1	1	Wildtype	Non-codel
CGGA_1902	9.35	19.11	Primary	OA	WHO II	Male	33	790	0	0	0	Mutant	Non-codel
CGGA_1903	5.32	33.02	Primary	AOA	WHO III	Female	24	785	0	1	1	NA	Codel
CGGA_1906	7.2	33.66	Recurrent	rAA	WHO III	Male	57	779	0	1	1	Mutant	Non-codel
CGGA_1908	17.34	2.89	Recurrent	rGBM	WHO IV	Female	42	298	1	1	1	Wildtype	Non-codel
CGGA_1911	45.41	1.75	Recurrent	rGBM	WHO IV	Male	15	762	0	1	1	Wildtype	Non-codel
CGGA_1912	5.16	56.33	Recurrent	rGBM	WHO IV	Male	48	NA	NA	1	1	NA	Non-codel
CGGA_1916	15.26	7.31	Primary	GBM	WHO IV	Female	33	0	0	0	0	Mutant	Non-codel
CGGA_1939	3.32	37.34	Recurrent	rA	WHO II	Male	31	NA	NA	1	1	NA	Non-codel
CGGA_194	8.71	10.94	Recurrent	rAO	WHO III	Female	43	2304	1	1	0	Mutant	Codel
CGGA_1946	12	8.86	Recurrent	rGBM	WHO IV	Female	51	142	1	1	1	Wildtype	Non-codel
CGGA_1953	8.08	2.85	Recurrent	rGBM	WHO IV	Male	47	73	1	1	1	Wildtype	Non-codel
CGGA_1955	7.19	23.09	Recurrent	rGBM	WHO IV	Male	30	NA	NA	1	1	NA	Non-codel
CGGA_1972	9.34	16.46	Recurrent	rGBM	WHO IV	Male	47	606	0	NA	NA	Wildtype	Non-codel
CGGA_1976	13.39	17.13	Recurrent	rGBM	WHO IV	Female	53	NA	NA	1	1	Wildtype	Non-codel
CGGA_1985	8.77	3.85	Recurrent	rGBM	WHO IV	Male	41	380	1	NA	NA	Mutant	Non-codel
CGGA_1994	6.34	23.66	Recurrent	rAO	WHO III	Female	32	552	NA	NA	NA	Mutant	Non-codel
CGGA_2002	9.84	8.89	Recurrent	rA	WHO II	Male	40	524	0	1	1	Mutant	Non-codel
CGGA_2003	7.66	18.11	Recurrent	rGBM	WHO IV	Male	40	517	0	1	1	Mutant	Non-codel
CGGA_2006	13.64	2.61	Recurrent	rAA	WHO III	Male	43	516	0	1	1	Mutant	Non-codel
CGGA_2008	6.2	22.9	Recurrent	rGBM	WHO IV	Male	56	44	1	NA	NA	Wildtype	Non-codel
CGGA_2013	4.81	12.84	Recurrent	rA	WHO II	Male	41	139	1	1	NA	Mutant	Codel
CGGA_2024	9	11.84	Recurrent	rGBM	WHO IV	Female	19	328	1	1	NA	Wildtype	Non-codel
CGGA_2038	12.69	11.08	Recurrent	rGBM	WHO IV	Male	44	NA	NA	NA	NA	Mutant	Non-codel
CGGA_2039	5.07	29.32	Recurrent	rGBM	WHO IV	Male	28	NA	NA	NA	NA	Wildtype	Non-codel
CGGA_2046	10.77	8.72	Recurrent	rAA	WHO III	Male	46	NA	NA	1	1	Mutant	Non-codel
CGGA_2047	13.02	10.81	Recurrent	rGBM	WHO IV	Female	64	NA	NA	NA	1	Wildtype	Non-codel
CGGA_2053	7.03	11	Recurrent	rGBM	WHO IV	Male	55	NA	NA	0	1	Wildtype	Codel
CGGA_2056	5.94	7.8	Recurrent	rGBM	WHO IV	Female	41	NA	NA	1	1	Mutant	Non-codel
CGGA_2062	11.63	8.16	Recurrent	rGBM	WHO IV	Female	63	NA	NA	1	1	Mutant	Non-codel
CGGA_2075	14.67	12.05	Recurrent	rGBM	WHO IV	Male	63	NA	NA	1	1	Wildtype	Non-codel
CGGA_2078	8.86	12.3	Recurrent	rGBM	WHO IV	Female	61	NA	NA	1	1	Wildtype	Non-codel
CGGA_2079	15.37	6.5	Recurrent	rAO	WHO III	Male	45	NA	NA	1	1	Mutant	Codel
CGGA_2081	9.48	7.91	Recurrent	rAO	WHO III	Female	39	NA	NA	1	0	Mutant	Codel
CGGA_2082	11.24	20.89	Recurrent	rGBM	WHO IV	Male	41	NA	NA	1	1	Wildtype	Non-codel
CGGA_2088	11.75	7.15	Recurrent	rGBM	WHO IV	Female	30	NA	NA	1	1	Wildtype	Non-codel
CGGA_2106	8.53	5.37	Recurrent	rGBM	WHO IV	Female	39	NA	NA	NA	NA	Mutant	Codel
CGGA_2115	7.2	12.67	Recurrent	rGBM	WHO IV	Female	31	NA	NA	1	1	Wildtype	Non-codel
CGGA_2121	6.53	15.11	Recurrent	rA	WHO II	Female	41	NA	NA	1	1	Mutant	Non-codel
CGGA_2129	12.43	3.58	Recurrent	rAA	WHO III	Male	48	NA	NA	0	0	Mutant	Non-codel
CGGA_265	7.44	5.41	Recurrent	rA	WHO II	Male	43	3959	0	1	1	Mutant	Non-codel
CGGA_279	16.21	7.88	Recurrent	rAOA	WHO III	Female	49	1314	1	1	1	Mutant	Non-codel
CGGA_28	4.68	7.89	Primary	A	WHO II	Male	25	1103	1	1	0	Mutant	Codel
CGGA_288	8.51	9.07	Recurrent	rO	WHO II	Male	49	1057	1	1	0	Mutant	Codel
CGGA_290	9.2	1.69	Primary	OA	WHO II	Female	37	4075	0	1	0	Mutant	Codel
CGGA_320	11.74	6.51	Primary	OA	WHO II	Male	31	3005	1	1	1	Mutant	Codel
CGGA_336	13.76	1.13	Recurrent	rAOA	WHO III	Female	57	2549	1	1	1	Mutant	Codel
CGGA_358	7.13	14.44	Recurrent	rAOA	WHO III	Female	30	122	1	0	0	Mutant	Non-codel
CGGA_362	12.44	9.33	Recurrent	rA	WHO II	Female	39	1680	0	0	NA	Mutant	Codel
CGGA_369	8.19	16.16	Recurrent	rA	WHO II	Male	33	3957	0	1	0	Mutant	Non-codel
CGGA_406	17.27	0.64	Recurrent	rAOA	WHO III	Female	24	90	1	0	0	Mutant	Non-codel
CGGA_42	12.99	6.29	Primary	A	WHO II	Male	38	2832	1	1	1	Mutant	Codel
CGGA_420	19.92	0.4	Recurrent	rAO	WHO III	Female	39	3514	0	1	1	Mutant	Codel
CGGA_457	12.21	3.03	Recurrent	rAOA	WHO III	Male	32	75	1	0	0	Mutant	Non-codel
CGGA_474	10.84	19.91	Primary	AO	WHO III	Male	NA	2029	0	1	1	Wildtype	Non-codel
CGGA_482	16	3.72	Primary	OA	WHO II	Male	45	2511	1	1	1	Mutant	Codel
CGGA_487	22.42	7.91	Recurrent	rGBM	WHO IV	Male	46	156	1	1	1	Wildtype	Non-codel
CGGA_492	15.23	13.5	Recurrent	rAOA	WHO III	Male	27	652	0	1	1	Wildtype	Non-codel
CGGA_503	11.93	5.4	Primary	OA	WHO II	Male	51	3777	0	1	1	Mutant	Non-codel
CGGA_507	14.55	6.93	Recurrent	rAA	WHO III	Female	53	328	1	0	1	Mutant	Non-codel
CGGA_509	20.14	4.3	Primary	GBM	WHO IV	Male	38	623	1	1	1	Wildtype	Non-codel
CGGA_521	15.51	10.93	Primary	AA	WHO III	Male	32	514	1	1	1	Wildtype	Non-codel
CGGA_530	14.66	3	Recurrent	rGBM	WHO IV	Female	41	506	1	0	1	Wildtype	Non-codel
CGGA_554	4.15	19.91	Recurrent	rAOA	WHO III	Female	46	134	1	1	0	NA	Non-codel
CGGA_568	5.49	12.72	Recurrent	rGBM	WHO IV	Male	14	285	1	0	1	Wildtype	Non-codel
CGGA_583	0.38	0.36	Primary	A	WHO II	Female	36	3107	1	1	0	Mutant	NA
CGGA_619	16.1	18.93	Recurrent	rA	WHO II	Male	40	550	1	1	0	Wildtype	Non-codel
CGGA_621	7.44	2.94	Recurrent	rAOA	WHO III	Male	40	1347	0	1	1	Mutant	Non-codel
CGGA_625	8.45	11.54	Recurrent	rAOA	WHO III	Female	33	2098	1	0	0	Mutant	Codel
CGGA_634	12.93	7.75	Primary	AOA	WHO III	Female	35	2633	1	1	1	Mutant	Non-codel
CGGA_652	9.9	9.1	Recurrent	rAA	WHO III	Male	42	476	1	1	1	Mutant	Non-codel
CGGA_663	15.98	2.6	Primary	A	WHO II	Female	29	3479	0	1	0	Mutant	Non-codel
CGGA_703	9.44	16.53	Recurrent	rAO	WHO III	Female	31	1355	1	1	1	Mutant	Non-codel
CGGA_705	13.09	3.1	Primary	AA	WHO III	Male	41	1507	1	1	0	Mutant	Non-codel
CGGA_707	14.46	7.16	Primary	OA	WHO II	Female	39	3299	1	1	1	Mutant	Codel
CGGA_720	9.26	5.17	Recurrent	rA	WHO II	Female	46	1258	1	1	0	Mutant	Non-codel
CGGA_721	11.98	6.84	Primary	OA	WHO II	Male	45	2552	1	1	1	Mutant	Non-codel
CGGA_724	7.55	14.38	Recurrent	rOA	WHO II	Male	32	3406	0	0	0	Mutant	Non-codel
CGGA_730	10.53	7.84	Recurrent	rOA	WHO II	Female	51	2118	1	1	0	Mutant	Codel
CGGA_763	9.47	6.69	Recurrent	rAOA	WHO III	Male	52	319	0	1	0	Wildtype	Non-codel
CGGA_777	15.71	5.52	Recurrent	rGBM	WHO IV	Male	46	146	1	1	0	Wildtype	Non-codel
CGGA_780	8.99	8.82	Recurrent	rAO	WHO III	Female	64	923	1	0	1	Wildtype	Non-codel
CGGA_799	12.14	11.71	Recurrent	rAOA	WHO III	Male	53	1868	1	1	1	Mutant	Codel
CGGA_809	10.27	11.44	Primary	A	WHO II	Male	26	1252	1	1	1	Mutant	Non-codel
CGGA_810	8.29	9.32	Recurrent	rAO	WHO III	Male	20	551	1	1	1	Wildtype	Non-codel
CGGA_825	7.57	8.67	Recurrent	rAA	WHO III	Male	36	836	1	1	1	Mutant	Non-codel
CGGA_831	13.27	7.96	Primary	GBM	WHO IV	Female	55	546	1	1	1	Wildtype	Non-codel
CGGA_846	6.32	28.67	Recurrent	rA	WHO II	Female	39	2991	0	0	1	Wildtype	Non-codel
CGGA_852	14.58	9.23	Primary	AA	WHO III	Male	40	169	1	1	0	Wildtype	Non-codel
CGGA_861	9.44	7	Primary	AOA	WHO III	Male	29	893	1	0	0	Wildtype	Non-codel
CGGA_862	9.79	8.91	Recurrent	rA	WHO II	Male	30	1046	0	0	NA	Mutant	Non-codel
CGGA_863	13.38	7.49	Primary	A	WHO II	Female	42	2073	1	1	0	Wildtype	Non-codel
CGGA_867	7.74	7.61	Recurrent	rAA	WHO III	Female	40	367	1	0	0	Mutant	Non-codel
CGGA_869	16.84	51.05	Recurrent	rGBM	WHO IV	Female	36	537	0	NA	NA	Wildtype	Non-codel
CGGA_881	15.95	4.84	Recurrent	rAOA	WHO III	Female	23	252	1	1	1	Wildtype	Non-codel
CGGA_882	13.55	6.1	Recurrent	rAOA	WHO III	Male	30	1008	0	1	0	Mutant	Non-codel
CGGA_883	10.26	8.24	Recurrent	rA	WHO II	Female	39	1016	0	0	NA	Mutant	Non-codel
CGGA_887	5.91	8.27	Recurrent	rAO	WHO III	Male	25	1011	0	0	NA	Wildtype	Non-codel
CGGA_888	19.41	1.67	Recurrent	rAO	WHO III	Male	29	669	1	1	1	Mutant	Codel
CGGA_889	14.14	6.1	Primary	A	WHO II	Male	23	3213	0	1	1	Mutant	Non-codel
CGGA_890	12.41	3.9	Primary	AA	WHO III	Male	39	2982	1	1	1	Mutant	Non-codel
CGGA_901	15.55	5.21	Primary	AOA	WHO III	Male	40	928	1	NA	1	Mutant	Non-codel
CGGA_903	13.63	9.93	Primary	AOA	WHO III	Female	27	1455	1	1	0	Mutant	Non-codel
CGGA_D19	27.17	0.7	Recurrent	rO	WHO II	Female	64	297	1	1	1	Mutant	Codel
CGGA_D28	15.51	4.45	Primary	AA	WHO III	Male	25	860	1	1	0	Mutant	Non-codel
CGGA_D49	14.56	1.65	Recurrent	NA	NA	Female	32	NA	NA	NA	NA	Mutant	Codel
CGGA_D50	18.28	1.92	Recurrent	rOA	WHO II	Male	30	782	1	0	0	Mutant	Codel
CGGA_D53	19.12	19.78	Recurrent	rGBM	WHO IV	Male	30	NA	NA	NA	NA	Wildtype	Non-codel
CGGA_J50	11.62	3.72	Recurrent	rOA	WHO II	Male	27	1693	1	1	1	Mutant	NA
CGGA_J73	13.11	3.32	Primary	AO	WHO III	Female	34	1134	1	1	1	Mutant	NA
CGGA_P100	11.6	10.04	Primary	GBM	WHO IV	Male	67	268	1	NA	NA	Wildtype	Non-codel
CGGA_P102	23.24	1.84	Primary	GBM	WHO IV	Male	30	989	0	1	1	Mutant	Non-codel
CGGA_P103	20.98	3.36	Primary	OA	WHO II	Male	34	983	0	1	0	Mutant	Codel
CGGA_P104	0.73	0.42	Recurrent	rAOA	WHO III	Female	36	167	1	1	1	Mutant	NA
CGGA_P106	13.1	5.55	Recurrent	rGBM	WHO IV	Male	24	71	1	1	1	Wildtype	Non-codel
CGGA_P107	19.79	3.98	Primary	OA	WHO II	Male	26	NA	NA	NA	NA	Mutant	Non-codel
CGGA_P108	29.22	2.11	Primary	AOA	WHO III	Female	30	976	0	1	1	Wildtype	Non-codel
CGGA_P109	11.12	4.79	Recurrent	rGBM	WHO IV	Male	35	406	1	1	1	Mutant	Non-codel
CGGA_P11	7	3.35	Primary	A	WHO II	Female	38	433	0	NA	NA	Mutant	Non-codel
CGGA_P110	28.32	11.61	Primary	AO	WHO III	Female	56	800	1	1	1	Wildtype	Non-codel
CGGA_P111	19.86	3.6	Primary	OA	WHO II	Female	44	971	0	1	0	Mutant	Codel
CGGA_P112	15.12	6.6	Primary	GBM	WHO IV	Male	65	834	1	1	1	Wildtype	Non-codel
CGGA_P113	14.69	5.78	Primary	OA	WHO II	Male	32	1032	0	1	0	Wildtype	Non-codel
CGGA_P114	22.92	0.69	Primary	OA	WHO II	Male	32	NA	NA	1	NA	Mutant	Codel
CGGA_P115	0.41	0.79	Primary	OA	WHO II	Male	25	959	0	1	0	Wildtype	NA
CGGA_P116	0.46	0.57	Primary	GBM	WHO IV	Male	58	305	1	1	NA	Wildtype	NA
CGGA_P121	5.76	31.84	Primary	OA	WHO II	Male	39	941	0	1	0	Wildtype	Non-codel
CGGA_P122	18.57	6.16	Recurrent	rOA	WHO II	Male	43	971	0	1	1	Mutant	Codel
CGGA_P128	12.97	6.09	Primary	OA	WHO II	Male	41	919	0	1	0	Mutant	Non-codel
CGGA_P13	18.04	2.77	Primary	OA	WHO II	Female	40	1211	0	0	0	Mutant	Codel
CGGA_P131	17.21	3.15	Primary	AOA	WHO III	Female	45	929	0	1	1	Mutant	Codel
CGGA_P132	16.98	0.9	Primary	OA	WHO II	Male	42	936	0	1	0	Mutant	Codel
CGGA_P136	0.96	0.08	Primary	GBM	WHO IV	Female	41	308	0	1	1	Wildtype	NA
CGGA_P137	18.8	0.88	Primary	A	WHO II	Male	42	860	0	1	1	Mutant	Non-codel
CGGA_P142	13.45	4.79	Primary	AOA	WHO III	Male	45	891	0	1	1	Mutant	Codel
CGGA_P143	16.54	5.04	Primary	GBM	WHO IV	Female	66	261	1	1	1	Wildtype	Non-codel
CGGA_P144	18.46	3.99	Primary	AOA	WHO III	Male	44	892	0	1	1	Mutant	Non-codel
CGGA_P145	8.04	11.39	Primary	OA	WHO II	Male	53	308	1	1	0	Mutant	Non-codel
CGGA_P146	17.36	2.59	Recurrent	rA	WHO II	Male	31	344	0	1	1	Mutant	Non-codel
CGGA_P147	18.26	6.79	Primary	OA	WHO II	Male	52	863	1	1	0	Mutant	Non-codel
CGGA_P15	7.69	8.32	Primary	GBM	WHO IV	Male	49	723	1	1	1	NA	Non-codel
CGGA_P150	18.13	2.67	Primary	OA	WHO II	Male	34	349	0	1	0	Mutant	Non-codel
CGGA_P151	6.47	13.47	Primary	OA	WHO II	Female	46	915	0	1	1	Mutant	Non-codel
CGGA_P153	0.34	0.33	Primary	A	WHO II	Male	45	818	0	0	0	Mutant	NA
CGGA_P154	1.63	0.03	Primary	GBM	WHO IV	Male	50	NA	NA	NA	NA	Mutant	NA
CGGA_P155	13.03	10.45	Primary	A	WHO II	Male	50	817	0	1	0	Wildtype	Non-codel
CGGA_P156	16.65	6.67	Primary	O	WHO II	Male	30	822	0	0	0	Mutant	Codel
CGGA_P157	20.48	6.02	Primary	AOA	WHO III	Female	55	470	1	1	1	Wildtype	Non-codel
CGGA_P158	0.4	0.2	Primary	OA	WHO II	Male	27	844	0	1	0	Mutant	NA
CGGA_P159	20.07	4.98	Primary	AOA	WHO III	Male	59	211	1	0	0	Wildtype	Non-codel
CGGA_P16	22.24	0.74	Primary	GBM	WHO IV	Male	38	447	0	NA	NA	Mutant	Codel
CGGA_P160	14.21	8.81	Primary	GBM	WHO IV	Female	72	219	1	1	1	Wildtype	Non-codel
CGGA_P163	24.86	5.39	Recurrent	rAO	WHO III	Female	45	880	0	1	1	Mutant	Non-codel
CGGA_P164	0.34	0.52	Primary	GBM	WHO IV	Male	27	886	0	1	1	Wildtype	NA
CGGA_P165	0.57	0.33	Primary	AOA	WHO III	Female	51	598	1	1	1	Mutant	NA
CGGA_P17	16.71	7.2	Primary	AOA	WHO III	Male	30	1203	0	1	1	Mutant	Codel
CGGA_P172	1.14	0.97	Primary	AA	WHO III	Male	33	803	0	1	1	Mutant	NA
CGGA_P173	17.75	7.67	Primary	OA	WHO II	Male	31	782	0	1	0	Mutant	Non-codel
CGGA_P174	16.77	2.65	Primary	OA	WHO II	Male	31	816	0	1	1	Mutant	Codel
CGGA_P175	0.85	0.71	Recurrent	rGBM	WHO IV	Male	45	183	1	1	1	Wildtype	NA
CGGA_P176	18.75	2.68	Primary	OA	WHO II	Female	32	804	0	1	0	Mutant	Codel
CGGA_P177	17.25	6.94	Primary	OA	WHO II	Male	43	776	0	1	0	Wildtype	Non-codel
CGGA_P178	0.45	0.33	Primary	GBM	WHO IV	Female	52	776	0	1	1	Wildtype	NA
CGGA_P179	16.35	4.86	Primary	OA	WHO II	Female	53	778	0	1	1	Mutant	Non-codel
CGGA_P18	20.5	3.01	Primary	AA	WHO III	Male	40	387	1	0	1	Mutant	Non-codel
CGGA_P180	0.62	0.7	Primary	GBM	WHO IV	Male	47	260	1	1	1	Mutant	NA
CGGA_P181	21.96	9.23	Primary	AA	WHO III	Female	21	NA	NA	NA	NA	Wildtype	Non-codel
CGGA_P182	21.06	3.23	Recurrent	rGBM	WHO IV	Female	58	846	0	1	1	Wildtype	Non-codel
CGGA_P183	19.41	4.24	Primary	AO	WHO III	Male	58	807	0	1	1	Mutant	Codel
CGGA_P185	25.23	4.02	Recurrent	rAA	WHO III	Female	41	502	1	1	1	Mutant	Non-codel
CGGA_P19	19	4.51	Primary	OA	WHO II	Male	39	1197	0	1	0	Mutant	Non-codel
CGGA_P199	7.76	1.53	Recurrent	rGBM	WHO IV	Male	66	203	1	0	0	Wildtype	Non-codel
CGGA_P20	15.43	3.18	Primary	A	WHO II	Female	58	1196	0	1	0	Mutant	Non-codel
CGGA_P205	0.56	0.17	Primary	GBM	WHO IV	Male	66	302	1	1	1	Wildtype	NA
CGGA_P21	7.74	10.08	Primary	A	WHO II	Male	25	1195	0	1	1	Mutant	Non-codel
CGGA_P22	9.15	10.53	Primary	GBM	WHO IV	Male	62	406	1	1	1	Wildtype	Non-codel
CGGA_P23	0.71	0.69	Primary	AA	WHO III	Female	62	392	1	1	1	Wildtype	NA
CGGA_P25	0.76	0.5	Primary	GBM	WHO IV	Male	64	147	1	1	1	Wildtype	NA
CGGA_P265	0.96	0.68	Primary	AOA	WHO III	Male	36	733	0	1	1	Wildtype	NA
CGGA_P266	0.56	0.89	Primary	AOA	WHO III	Female	28	253	1	1	1	Wildtype	NA
CGGA_P269	12.39	10.99	Recurrent	rAO	WHO III	Female	47	511	1	1	1	Wildtype	Codel
CGGA_P27	17.39	2.57	Primary	OA	WHO II	Female	37	413	0	1	0	Mutant	Non-codel
CGGA_P270	21.34	5.77	Recurrent	rA	WHO II	Male	33	322	1	1	1	Mutant	Non-codel
CGGA_P271	0.65	0.19	Primary	A	WHO II	Male	42	710	0	1	0	Mutant	NA
CGGA_P279	8.13	10.07	Recurrent	rAO	WHO III	Female	47	668	0	1	1	Mutant	Codel
CGGA_P28	22.14	3.93	Primary	GBM	WHO IV	Male	61	107	1	0	0	Wildtype	Non-codel
CGGA_P280	7.18	15.3	Recurrent	rGBM	WHO IV	Female	52	675	0	1	1	Wildtype	Non-codel
CGGA_P283	17.88	2.41	Recurrent	rGBM	WHO IV	Male	38	664	0	1	1	Wildtype	Non-codel
CGGA_P286	9.65	3.1	Recurrent	rOA	WHO II	Female	57	658	0	NA	NA	Mutant	Codel
CGGA_P29	1.46	0.48	Recurrent	rAOA	WHO III	Female	22	103	1	0	1	Mutant	NA
CGGA_P295	8.91	14.4	Recurrent	rGBM	WHO IV	Male	46	273	1	1	1	Wildtype	Non-codel
CGGA_P298	10.09	4.59	Recurrent	rAO	WHO III	Female	50	634	0	1	0	Mutant	Codel
CGGA_P3	0.29	0.29	Recurrent	rAOA	WHO III	Male	32	1399	0	1	0	Mutant	NA
CGGA_P30	16.51	8.12	Primary	A	WHO II	Male	48	404	1	1	1	Wildtype	Non-codel
CGGA_P306	11.04	2.32	Recurrent	rO	WHO II	Male	49	592	0	1	NA	Mutant	Codel
CGGA_P308	6.59	13.93	Recurrent	rAA	WHO III	Male	38	563	1	1	1	Mutant	Non-codel
CGGA_P31	5.8	18.76	Primary	A	WHO II	Male	42	1205	0	0	1	Wildtype	Non-codel
CGGA_P310	3.3	32.97	Recurrent	rAA	WHO III	Female	47	224	1	NA	NA	NA	Codel
CGGA_P311	10.42	8.6	Recurrent	rA	WHO II	Male	36	581	0	NA	NA	Mutant	Non-codel
CGGA_P314	7.58	5.94	Recurrent	rAO	WHO III	Female	34	572	0	0	0	Mutant	Codel
CGGA_P315	8.67	11.79	Recurrent	rOA	WHO II	Female	47	451	1	1	0	Mutant	Non-codel
CGGA_P316	3.89	50.61	Recurrent	rA	WHO II	Male	44	567	0	1	0	NA	Non-codel
CGGA_P319	13.39	2.79	Recurrent	rAOA	WHO III	Male	37	565	0	1	NA	Mutant	Non-codel
CGGA_P326	5.76	8.02	Recurrent	rAA	WHO III	Female	48	551	0	0	0	Mutant	Non-codel
CGGA_P328	16.72	4.14	Recurrent	rAA	WHO III	Female	54	546	0	1	NA	Mutant	Non-codel
CGGA_P335	8.65	17.43	Recurrent	rGBM	WHO IV	Male	42	537	0	NA	NA	Mutant	Codel
CGGA_P337	12.25	5.77	Recurrent	rAO	WHO III	Female	61	532	0	NA	NA	Mutant	Codel
CGGA_P338	9.46	11.4	Recurrent	rO	WHO II	Male	51	532	0	1	NA	Wildtype	Non-codel
CGGA_P346	8.87	17.2	Recurrent	rOA	WHO II	Male	42	522	0	NA	NA	Mutant	Non-codel
CGGA_P356	8.11	34.95	Recurrent	rOA	WHO II	Female	22	506	0	NA	NA	Mutant	Non-codel
CGGA_P358	7.39	19.43	Recurrent	rOA	WHO II	Male	44	504	0	NA	1	Mutant	Non-codel
CGGA_P364	7.03	10.62	Recurrent	rAA	WHO III	Female	41	495	1	1	NA	Mutant	Non-codel
CGGA_P385	8.5	9.05	Recurrent	rGBM	WHO IV	Male	22	449	0	NA	NA	Wildtype	Non-codel
CGGA_P388	12.73	5.99	Recurrent	rAA	WHO III	Female	37	293	1	NA	NA	Mutant	Non-codel
CGGA_P392	14.42	7.74	Recurrent	rA	WHO II	Male	35	437	0	0	1	Mutant	Codel
CGGA_P399	12.68	9.82	Recurrent	rOA	WHO II	Female	41	428	0	NA	NA	Mutant	Codel
CGGA_P401	13.85	3.76	Recurrent	rGBM	WHO IV	Male	31	543	0	NA	NA	Mutant	Non-codel
CGGA_P411	9.43	2.94	Recurrent	rGBM	WHO IV	Female	47	411	0	1	1	Mutant	Non-codel
CGGA_P415	6.14	22.48	Recurrent	rGBM	WHO IV	Female	56	195	1	NA	NA	Wildtype	Non-codel
CGGA_P416	10.09	8.4	Recurrent	rAO	WHO III	Male	29	408	0	NA	NA	Mutant	Codel
CGGA_P421	20.6	2.27	Recurrent	rAA	WHO III	Male	26	308	1	NA	NA	Mutant	Non-codel
CGGA_P422	12.71	3.79	Primary	OA	WHO II	Female	41	430	0	NA	NA	Mutant	Codel
CGGA_P437	16.13	1.44	Primary	AO	WHO III	Female	47	356	0	1	NA	Mutant	Codel
CGGA_P438	11.7	9.38	Recurrent	rAO	WHO III	Male	41	310	0	NA	NA	Mutant	Codel
CGGA_P439	5.4	3.92	Recurrent	rA	WHO II	Male	45	309	0	1	1	Mutant	Non-codel
CGGA_P446	16.69	2.7	Recurrent	rAO	WHO III	Female	47	NA	NA	1	1	Mutant	Codel
CGGA_P461	13.13	5.42	Recurrent	rAOA	WHO III	Male	28	NA	NA	NA	NA	Mutant	Non-codel
CGGA_P468	11.93	1.6	Primary	AO	WHO III	Female	42	NA	NA	NA	NA	Mutant	Codel
CGGA_P483	11.92	6.17	Recurrent	rAOA	WHO III	Male	41	NA	NA	NA	NA	Wildtype	Non-codel
CGGA_P492	10.58	1.44	Recurrent	rOA	WHO II	Female	44	NA	NA	NA	NA	Mutant	Codel
CGGA_P499	11.35	9.62	Recurrent	rGBM	WHO IV	Female	69	NA	NA	NA	NA	Wildtype	Non-codel
CGGA_P5	20.68	4.98	Recurrent	rAA	WHO III	Female	45	378	1	1	1	Mutant	Non-codel
CGGA_P500	13.3	9.06	Recurrent	rO	WHO II	Female	34	NA	NA	1	1	Mutant	Codel
CGGA_P501	11.73	9.8	Recurrent	rOA	WHO II	Male	27	NA	NA	NA	NA	Mutant	Non-codel
CGGA_P505	8.81	9.51	Recurrent	rOA	WHO II	Male	34	NA	NA	NA	NA	Mutant	Non-codel
CGGA_P508	13.19	6.7	Recurrent	rAOA	WHO III	Male	40	NA	NA	NA	NA	Mutant	Non-codel
CGGA_P510	9.57	13.87	Recurrent	rAO	WHO III	Male	42	NA	NA	NA	NA	Mutant	Non-codel
CGGA_P512	18.13	6.16	Recurrent	rGBM	WHO IV	Male	23	NA	NA	NA	NA	Wildtype	Non-codel
CGGA_P520	16.28	6.47	Recurrent	rAO	WHO III	Female	44	NA	NA	NA	NA	Mutant	Codel
CGGA_P568	13.45	17.75	Recurrent	rAOA	WHO III	Female	23	NA	NA	0	0	Mutant	Codel
CGGA_P585	12.92	8.97	Recurrent	rGBM	WHO IV	Male	50	NA	NA	NA	NA	Wildtype	Non-codel
CGGA_P594	12.45	10.52	Recurrent	rAOA	WHO III	Male	40	NA	NA	NA	NA	Wildtype	Non-codel
CGGA_P596	7.92	3.21	Recurrent	rGBM	WHO IV	Female	60	NA	NA	NA	NA	Mutant	Codel
CGGA_P604	10.75	1.8	Recurrent	rAOA	WHO III	Female	15	NA	NA	0	0	Wildtype	Non-codel
CGGA_P609	12.08	18.88	Primary	GBM	WHO IV	Female	19	NA	NA	0	0	Wildtype	Non-codel
CGGA_P610	2.21	7.88	Recurrent	rGBM	WHO IV	Male	62	NA	NA	0	0	Wildtype	NA
CGGA_P615	11.55	4.56	Recurrent	rOA	WHO II	Male	40	NA	NA	0	0	Mutant	Codel
CGGA_P619	9.14	10.78	Recurrent	rGBM	WHO IV	Female	66	NA	NA	NA	NA	Wildtype	Non-codel
CGGA_P623	18.42	5.2	Primary	AOA	WHO III	Male	52	NA	NA	NA	NA	Mutant	Non-codel
CGGA_P625	15.89	11.48	Recurrent	rGBM	WHO IV	Female	46	NA	NA	NA	NA	Mutant	Non-codel
CGGA_P633	21.97	4.93	Recurrent	rAOA	WHO III	Female	40	NA	NA	1	1	Mutant	Non-codel
CGGA_P7	15.82	10.56	Recurrent	rGBM	WHO IV	Male	45	110	1	1	0	Wildtype	Non-codel
CGGA_P83	8.56	4.05	Primary	A	WHO II	Female	28	1030	0	1	1	Mutant	Non-codel
CGGA_P84	19.34	2.06	Primary	A	WHO II	Female	40	1026	0	1	0	Mutant	Non-codel
CGGA_P86	17.51	0.93	Primary	O	WHO II	Female	34	1026	0	1	0	Mutant	Codel
CGGA_P87	6.85	12.97	Recurrent	rGBM	WHO IV	Male	32	240	1	1	1	Mutant	Non-codel
CGGA_P89	14.23	5.25	Recurrent	rGBM	WHO IV	Male	42	294	1	1	1	Wildtype	Non-codel
CGGA_P93	18.43	8.13	Primary	A	WHO II	Female	45	1010	0	0	0	Mutant	Non-codel
CGGA_P98	5.77	13.45	Recurrent	rAOA	WHO III	Male	44	317	1	1	1	Mutant	Non-codel
CGGA_P99	9.33	12.64	Recurrent	rGBM	WHO IV	Male	52	679	0	1	1	Mutant	Non-codel

## Sheet: mRNAseq_325
CGGA_ID	CUL4B	MGMT	PRS_type	Histology	Grade	Gender	Age	OS	Censor	Radio_status	Chemo_status	IDH_mutation_status	1p19q_codeletion_status
CGGA_1001	11.81	13.13	Primary	GBM	WHO IV	Male	11	3288	0	0	1	Wildtype	Non-codel
CGGA_1006	19.87	9.67	Primary	AOA	WHO III	Male	42	254	1	1	1	Wildtype	Non-codel
CGGA_1007	19.81	6.27	Primary	GBM	WHO IV	Female	57	345	1	1	1	Wildtype	Non-codel
CGGA_1011	28.4	5.78	Primary	GBM	WHO IV	Female	46	109	1	1	0	Wildtype	Non-codel
CGGA_1015	21.02	6.78	Primary	GBM	WHO IV	Male	62	164	1	1	0	Wildtype	Non-codel
CGGA_1019	12.11	10.66	Recurrent	rGBM	WHO IV	Male	60	212	1	0	1	Wildtype	Non-codel
CGGA_1022	20.49	6.04	Recurrent	rA	WHO II	Female	62	3265	0	0	1	Wildtype	Non-codel
CGGA_1023	13.44	3.81	Primary	GBM	WHO IV	Female	56	681	1	1	1	Wildtype	Non-codel
CGGA_1024	18.13	1.77	Primary	GBM	WHO IV	Male	64	3074	1	1	1	Wildtype	Non-codel
CGGA_1026	20.51	1.83	Primary	GBM	WHO IV	Male	57	1570	1	1	1	Wildtype	Non-codel
CGGA_1034	21.32	4.66	Primary	AA	WHO III	Male	23	753	1	1	0	Wildtype	Non-codel
CGGA_1035	18.1	2.78	Primary	GBM	WHO IV	Female	60	567	1	1	1	Wildtype	Non-codel
CGGA_1039	18.63	1.97	Primary	GBM	WHO IV	Male	40	727	1	0	1	Wildtype	Non-codel
CGGA_1045	18.67	8.83	Primary	GBM	WHO IV	Male	79	348	1	1	1	Wildtype	Non-codel
CGGA_1049	21.16	2.32	Primary	GBM	WHO IV	Male	58	809	1	1	1	Wildtype	Non-codel
CGGA_1052	14.07	6	Primary	OA	WHO II	Male	41	2964	0	NA	NA	Mutant	Codel
CGGA_1072	49.75	8.03	Primary	GBM	WHO IV	Male	26	1090	1	1	1	Wildtype	Non-codel
CGGA_1077	22.09	15.2	Primary	GBM	WHO IV	Male	47	591	1	1	0	Wildtype	Non-codel
CGGA_1078	16.2	1.77	Recurrent	rGBM	WHO IV	Female	61	315	1	1	1	Wildtype	Non-codel
CGGA_1079	18.91	7.46	Primary	AOA	WHO III	Male	38	471	1	NA	NA	Wildtype	Non-codel
CGGA_1081	18.03	11.22	Recurrent	rAA	WHO III	Female	30	216	1	1	0	Wildtype	Non-codel
CGGA_1083	14.89	8.75	Primary	GBM	WHO IV	Male	59	450	1	1	1	Wildtype	Non-codel
CGGA_1091	16.11	1.21	Primary	GBM	WHO IV	Female	51	1116	1	1	1	Wildtype	Non-codel
CGGA_1109	16.7	4.1	Primary	GBM	WHO IV	Male	42	1348	1	NA	NA	Wildtype	Non-codel
CGGA_1124	13.15	8.99	Primary	GBM	WHO IV	Male	47	484	1	1	1	Wildtype	Non-codel
CGGA_1139	6.67	6.08	Primary	GBM	WHO IV	Female	53	1196	1	1	1	Wildtype	Non-codel
CGGA_1140	16.23	9.26	Recurrent	rAA	WHO III	Female	49	921	1	0	1	Wildtype	Non-codel
CGGA_1145	17.36	7.51	Recurrent	rAA	WHO III	Male	41	239	1	1	1	Wildtype	Non-codel
CGGA_1171	21.28	3.14	Primary	GBM	WHO IV	Male	40	412	1	1	1	Wildtype	Non-codel
CGGA_1177	11	10.38	Recurrent	rGBM	WHO IV	Male	40	449	1	1	1	Wildtype	Non-codel
CGGA_1180	11.87	11.11	Primary	GBM	WHO IV	Female	48	2628	0	1	1	Wildtype	Non-codel
CGGA_1188	9.71	18.57	Secondary	sGBM	WHO IV	Female	30	256	1	1	1	Mutant	Non-codel
CGGA_1214	15.27	2.15	Primary	GBM	WHO IV	Female	49	604	1	1	1	Wildtype	Non-codel
CGGA_1216	14.12	7.5	Primary	GBM	WHO IV	Male	44	312	1	1	1	Wildtype	Non-codel
CGGA_1218	16.28	8.52	Secondary	sGBM	WHO IV	Male	53	286	1	0	1	Wildtype	Non-codel
CGGA_1224	10.23	18.41	Primary	GBM	WHO IV	Male	57	271	1	1	1	Wildtype	Non-codel
CGGA_1234	24.04	9	Primary	GBM	WHO IV	Male	32	705	1	1	1	Wildtype	Non-codel
CGGA_1237	18.66	5.77	Primary	GBM	WHO IV	Male	62	296	1	1	1	Wildtype	Non-codel
CGGA_1240	16.46	7.33	Primary	GBM	WHO IV	Male	33	19	1	0	0	Wildtype	Non-codel
CGGA_1251	24.74	6.72	Primary	GBM	WHO IV	Female	42	272	1	1	1	Wildtype	Non-codel
CGGA_1258	12.78	10.93	Primary	GBM	WHO IV	Male	42	114	1	0	0	Wildtype	Non-codel
CGGA_1263	12.79	4.75	Primary	AA	WHO III	Male	50	772	1	1	0	Wildtype	Non-codel
CGGA_1270	12.64	14.75	Primary	GBM	WHO IV	Female	60	188	1	1	1	Wildtype	Non-codel
CGGA_1271	28.46	5.99	Recurrent	rGBM	WHO IV	Male	17	523	1	1	1	Wildtype	Non-codel
CGGA_1272	28.16	5.22	Secondary	sGBM	WHO IV	Male	32	124	1	0	1	Mutant	Non-codel
CGGA_1280	22.67	5.79	Primary	AA	WHO III	Male	74	447	1	1	1	Wildtype	Non-codel
CGGA_1281	15.45	5.41	Primary	AOA	WHO III	Male	45	2429	0	1	1	Wildtype	Codel
CGGA_1283	21.02	14.05	Secondary	sGBM	WHO IV	Male	17	20	1	1	1	Wildtype	Non-codel
CGGA_1284	17.1	10.83	Primary	AA	WHO III	Male	73	97	1	0	1	Wildtype	Non-codel
CGGA_1285	8.49	11.68	Recurrent	rGBM	WHO IV	Female	58	79	1	0	0	Wildtype	Non-codel
CGGA_1292	26.55	2.38	Primary	AOA	WHO III	Male	17	2421	0	1	1	Wildtype	Non-codel
CGGA_1299	14.96	10.54	Primary	GBM	WHO IV	Male	54	550	1	1	1	Wildtype	Non-codel
CGGA_1301	17.83	9.75	Secondary	sGBM	WHO IV	Male	48	239	1	1	1	Wildtype	Non-codel
CGGA_1313	18.59	5.48	Primary	GBM	WHO IV	Male	42	379	1	1	1	Wildtype	Non-codel
CGGA_1320	10.81	13.44	Primary	GBM	WHO IV	Male	19	59	1	0	1	Wildtype	Non-codel
CGGA_1332	15.56	1.72	Primary	GBM	WHO IV	Female	55	510	0	0	1	Wildtype	Non-codel
CGGA_1338	19.23	3.92	Primary	GBM	WHO IV	Female	61	1122	1	1	1	Wildtype	Non-codel
CGGA_1340	27.69	6.68	Primary	AOA	WHO III	Male	35	1109	1	1	1	Wildtype	Non-codel
CGGA_1342	21.28	6.24	Primary	GBM	WHO IV	Male	47	2345	0	1	1	Wildtype	Non-codel
CGGA_1343	29.76	0.58	Recurrent	rGBM	WHO IV	Male	34	94	1	1	1	Wildtype	Non-codel
CGGA_1346	12.96	9.8	Secondary	sGBM	WHO IV	Female	57	284	1	1	1	Wildtype	Non-codel
CGGA_1370	33.57	1.51	Recurrent	rGBM	WHO IV	Male	43	2310	0	0	1	Wildtype	Non-codel
CGGA_1393	15.58	7.6	Secondary	sGBM	WHO IV	Male	41	275	1	1	1	Wildtype	Non-codel
CGGA_1408	18.27	1.63	Primary	AOA	WHO III	Female	64	1362	1	1	1	Wildtype	Non-codel
CGGA_1411	15.02	8.7	Recurrent	rAA	WHO III	Female	40	329	1	1	1	Wildtype	Non-codel
CGGA_235	16.52	6.19	Primary	OA	WHO II	Male	24	2340	1	1	1	Mutant	Codel
CGGA_269	14.34	8.14	Primary	A	WHO II	Female	45	2932	0	1	0	Wildtype	Non-codel
CGGA_272	38.74	10.82	Secondary	sGBM	WHO IV	Male	51	238	1	1	0	Wildtype	Non-codel
CGGA_274	22.08	8.54	Primary	GBM	WHO IV	Female	55	610	0	1	1	Wildtype	Non-codel
CGGA_276	19.33	6.95	Primary	O	WHO II	Male	44	529	0	0	0	Mutant	Non-codel
CGGA_309	32.61	5.61	NA	NA	NA	Male	44	139	1	1	1	Wildtype	NA
CGGA_318	14.82	3.29	Secondary	sGBM	WHO IV	Female	40	222	1	NA	0	Wildtype	Non-codel
CGGA_323	16.1	6.95	Primary	O	WHO II	Female	48	4023	0	0	0	Wildtype	Non-codel
CGGA_330	18.62	2.89	Primary	AOA	WHO III	Male	45	1121	1	1	1	Wildtype	Non-codel
CGGA_413	22.16	5.39	Primary	GBM	WHO IV	Male	54	183	0	1	1	Wildtype	Non-codel
CGGA_426	16.51	1.53	Primary	AA	WHO III	Male	50	1560	1	1	1	Wildtype	Non-codel
CGGA_448	14.29	7.06	Primary	AOA	WHO III	Male	64	354	1	1	1	Wildtype	Non-codel
CGGA_483	29.68	5.67	Primary	GBM	WHO IV	Female	59	277	1	1	1	Wildtype	Non-codel
CGGA_488	12.9	1.94	Primary	AOA	WHO III	Male	23	435	1	1	1	Wildtype	Non-codel
CGGA_493	17.93	4.47	Primary	A	WHO II	Female	32	2382	1	1	1	Mutant	Non-codel
CGGA_494	14.33	4.38	Primary	GBM	WHO IV	Female	58	3802	0	1	1	Wildtype	Non-codel
CGGA_495	25.84	7.85	NA	NA	NA	Male	53	295	1	0	0	Wildtype	NA
CGGA_499	37.78	5.27	Primary	GBM	WHO IV	Male	51	122	1	1	0	Wildtype	Non-codel
CGGA_525	13.03	7.38	Primary	GBM	WHO IV	Male	61	138	1	1	0	Wildtype	Non-codel
CGGA_541	13.61	5.86	Primary	OA	WHO II	Female	36	3741	0	1	1	Wildtype	Non-codel
CGGA_564	18.7	3.33	Primary	AA	WHO III	Male	47	679	1	1	1	Wildtype	Non-codel
CGGA_565	13.79	6.66	Primary	AOA	WHO III	Male	51	3605	0	1	1	Wildtype	Non-codel
CGGA_578	21.7	4.86	Primary	AOA	WHO III	Female	61	362	1	1	1	Wildtype	Non-codel
CGGA_599	16.21	7.65	Primary	AO	WHO III	Female	66	418	1	1	0	Wildtype	Non-codel
CGGA_604	18.3	5.25	Primary	GBM	WHO IV	Male	46	381	1	1	1	Wildtype	Non-codel
CGGA_616	18.37	1.52	Primary	AA	WHO III	Male	43	952	1	1	1	Wildtype	Non-codel
CGGA_624	21.09	4.72	Recurrent	rGBM	WHO IV	Female	50	122	1	NA	NA	Wildtype	Non-codel
CGGA_630	21.07	3.04	Recurrent	rAO	WHO III	Male	43	3668	0	1	0	Mutant	Codel
CGGA_633	22.22	7.9	Primary	O	WHO II	Female	56	1812	1	1	1	Wildtype	Non-codel
CGGA_638	16.78	2.6	Primary	O	WHO II	Male	42	2386	0	1	0	Mutant	Codel
CGGA_643	23.64	6.61	Primary	AOA	WHO III	Male	56	331	1	1	1	Wildtype	Non-codel
CGGA_658	23.98	2.78	Primary	GBM	WHO IV	Male	55	372	1	1	0	Wildtype	Non-codel
CGGA_659	13.99	6	Primary	O	WHO II	Female	50	730	0	1	1	Wildtype	Non-codel
CGGA_661	19.67	4.91	Primary	AA	WHO III	Male	42	NA	1	1	1	Wildtype	Non-codel
CGGA_669	12.27	6.06	Recurrent	rGBM	WHO IV	Female	56	607	1	1	1	Wildtype	Codel
CGGA_676	39.02	2.09	Primary	GBM	WHO IV	Male	60	376	1	1	0	Wildtype	Non-codel
CGGA_678	15.67	6.01	Recurrent	rAA	WHO III	Male	56	386	1	1	1	Wildtype	Non-codel
CGGA_679	22.72	4.19	Primary	GBM	WHO IV	Female	63	263	1	1	0	Wildtype	Non-codel
CGGA_680	23.18	3.15	Primary	GBM	WHO IV	Male	44	2788	1	1	1	Wildtype	Non-codel
CGGA_681	25.87	6.31	NA	NA	NA	Male	42	110	1	0	0	Wildtype	NA
CGGA_700	20.87	1.95	Primary	GBM	WHO IV	Female	24	170	0	1	1	Mutant	Non-codel
CGGA_727	18	2.66	Primary	AA	WHO III	Male	45	1023	1	1	1	Wildtype	Non-codel
CGGA_731	19.26	5.24	Primary	GBM	WHO IV	Male	50	503	1	1	0	Wildtype	Non-codel
CGGA_732	24.92	4.83	Primary	AA	WHO III	Female	35	NA	NA	0	NA	Wildtype	Non-codel
CGGA_766	22.36	2.14	Primary	OA	WHO II	Male	32	3472	0	1	0	Mutant	Codel
CGGA_773	18.37	5.43	Secondary	sGBM	WHO IV	Female	51	443	1	NA	0	Mutant	Non-codel
CGGA_782	25.07	4.59	Primary	GBM	WHO IV	Male	60	289	1	1	0	Wildtype	Non-codel
CGGA_789	12.2	9.92	Primary	GBM	WHO IV	Male	50	345	1	1	0	Wildtype	Non-codel
CGGA_791	19.25	5.56	Primary	AA	WHO III	Male	55	252	1	1	0	Wildtype	Non-codel
CGGA_796	14.11	6.6	Primary	A	WHO II	Male	60	559	0	1	1	Wildtype	Non-codel
CGGA_802	19.95	4.9	Primary	GBM	WHO IV	Male	42	681	1	1	1	Wildtype	Non-codel
CGGA_804	16.34	5.57	Primary	GBM	WHO IV	Female	53	614	0	1	1	Wildtype	Non-codel
CGGA_807	14.71	6.33	Primary	A	WHO II	Male	42	3415	0	1	1	Wildtype	Non-codel
CGGA_808	15.97	10.18	Primary	GBM	WHO IV	Male	38	1167	0	1	1	Wildtype	Non-codel
CGGA_837	15.92	0.96	Primary	GBM	WHO IV	Male	57	432	1	1	1	Wildtype	Non-codel
CGGA_842	20.64	1.84	Primary	GBM	WHO IV	Female	63	234	1	1	1	Wildtype	Non-codel
CGGA_848	20.32	6.73	Primary	GBM	WHO IV	Female	54	204	0	1	0	Wildtype	Non-codel
CGGA_850	21.97	3.82	Primary	GBM	WHO IV	Female	52	564	0	0	0	Wildtype	Non-codel
CGGA_859	19.92	7.29	Primary	GBM	WHO IV	Male	56	387	1	1	0	Wildtype	Non-codel
CGGA_871	19.83	1.73	Primary	O	WHO II	Male	37	3340	0	1	0	Mutant	Codel
CGGA_876	19.8	6.85	Primary	GBM	WHO IV	Female	60	159	1	NA	NA	Wildtype	Non-codel
CGGA_878	16.59	6.63	Primary	GBM	WHO IV	Male	42	863	1	0	1	Wildtype	Non-codel
CGGA_902	19.99	4.95	Primary	GBM	WHO IV	Male	54	193	1	NA	NA	Wildtype	Non-codel
CGGA_D02	15.21	4.97	Recurrent	rGBM	WHO IV	Male	44	NA	1	1	1	Wildtype	Non-codel
CGGA_D03	29.11	2.84	Primary	GBM	WHO IV	Male	44	NA	1	1	0	Wildtype	Non-codel
CGGA_D06	7.98	6.59	Recurrent	rAOA	WHO III	Female	49	NA	0	NA	NA	Wildtype	Codel
CGGA_D09	14.5	7.96	Primary	GBM	WHO IV	Male	57	NA	1	1	0	Wildtype	Non-codel
CGGA_D11	18.23	2.65	Primary	AOA	WHO III	Female	53	827	1	1	1	Wildtype	Non-codel
CGGA_D16	14.97	11.11	Primary	AOA	WHO III	Female	59	261	1	1	0	Wildtype	Non-codel
CGGA_D18	23.08	7.77	Primary	AOA	WHO III	Male	20	NA	NA	NA	NA	Wildtype	Non-codel
CGGA_D26	19.41	10.44	Recurrent	rGBM	WHO IV	Male	55	263	1	1	0	Wildtype	Non-codel
CGGA_D32	20.86	5.03	Recurrent	rGBM	WHO IV	Male	61	358	1	0	1	Wildtype	Non-codel
CGGA_D35	17.24	6.29	Primary	GBM	WHO IV	Female	68	661	1	1	0	Wildtype	Non-codel
CGGA_D36	17.99	1.58	Recurrent	rGBM	WHO IV	Male	58	34	1	0	0	Wildtype	Non-codel
CGGA_D37	17.47	8.99	Primary	GBM	WHO IV	Male	55	965	1	1	1	Wildtype	Non-codel
CGGA_D44	21.05	2.1	Primary	AOA	WHO III	Female	18	313	1	1	0	Wildtype	Non-codel
CGGA_D51	14.3	9.71	Recurrent	rGBM	WHO IV	Female	60	135	1	1	0	Wildtype	Non-codel
CGGA_D57	17.6	7.69	Primary	GBM	WHO IV	Male	40	766	1	1	1	Wildtype	Non-codel
CGGA_D58	11.75	6.08	Recurrent	rAA	WHO III	Male	24	181	1	0	0	Wildtype	Codel
CGGA_D62	12.63	8.26	Primary	GBM	WHO IV	Female	49	500	1	1	1	Wildtype	NA
CGGA_D64	23.58	6.25	Secondary	sGBM	WHO IV	Male	51	101	1	0	0	Mutant	NA
CGGA_J030	20.63	1.94	Primary	OA	WHO II	Male	38	2775	0	1	0	Mutant	Codel
CGGA_J130	17.5	5.17	Recurrent	rA	WHO II	Male	40	2507	0	1	0	Wildtype	Non-codel
CGGA_1005	19.25	2.11	Primary	A	WHO II	Female	41	3286	0	1	0	Mutant	Non-codel
CGGA_1013	13.81	1.94	Primary	A	WHO II	Female	38	1725	1	1	1	Mutant	Non-codel
CGGA_1020	21.57	5.12	Primary	A	WHO II	Female	38	1120	1	1	0	Mutant	Non-codel
CGGA_1027	24.1	0.75	Primary	AOA	WHO III	Male	37	2688	0	1	1	Mutant	Codel
CGGA_1031	17.14	4.81	Primary	A	WHO II	Female	31	2457	1	0	1	Mutant	Non-codel
CGGA_1046	13.51	1.95	Primary	A	WHO II	Male	21	2829	0	0	1	NA	NA
CGGA_1050	17.12	1.62	Primary	OA	WHO II	Male	39	3040	0	1	0	Mutant	Codel
CGGA_1060	32.69	3.55	Recurrent	rGBM	WHO IV	Male	42	227	1	0	1	Mutant	Non-codel
CGGA_1061	29.1	2.35	Recurrent	rAOA	WHO III	Female	43	532	1	1	1	Mutant	Non-codel
CGGA_1068	22.02	2.4	Secondary	sGBM	WHO IV	Male	29	68	1	0	0	Mutant	Non-codel
CGGA_1094	16.4	1.87	Recurrent	rAOA	WHO III	Female	40	252	1	0	1	Mutant	Non-codel
CGGA_1105	15	4.71	Secondary	sGBM	WHO IV	Male	29	609	1	1	1	Mutant	Non-codel
CGGA_1113	17.07	1.91	Primary	AOA	WHO III	Male	34	1265	1	0	1	Mutant	Codel
CGGA_1129	15.25	2.37	Secondary	sGBM	WHO IV	Male	34	168	1	1	0	Mutant	Non-codel
CGGA_1136	24.25	4.66	Secondary	sGBM	WHO IV	Female	38	236	1	0	1	Mutant	Non-codel
CGGA_1146	15.67	2.99	Primary	AA	WHO III	Male	35	2498	0	1	1	Mutant	Non-codel
CGGA_1160	19.47	3.59	Primary	AOA	WHO III	Female	43	426	1	NA	NA	Mutant	Non-codel
CGGA_1170	26.95	1.24	Secondary	sGBM	WHO IV	Male	25	346	1	1	1	Mutant	Non-codel
CGGA_1175	28.2	2.71	Secondary	sGBM	WHO IV	Female	36	441	1	0	1	Mutant	Non-codel
CGGA_1189	20.33	1.66	Primary	AOA	WHO III	Female	34	2602	0	1	1	Mutant	Codel
CGGA_1190	30.1	1.49	Primary	AOA	WHO III	Female	45	2602	0	1	1	Mutant	Non-codel
CGGA_1215	21.93	3.73	Recurrent	rAOA	WHO III	Male	37	29	1	1	1	Mutant	Non-codel
CGGA_1219	10.17	8.64	Primary	GBM	WHO IV	Female	57	2120	1	1	1	Mutant	Non-codel
CGGA_1227	53.21	4.69	Recurrent	rGBM	WHO IV	Female	46	1197	1	1	0	Wildtype	Non-codel
CGGA_1231	10.25	9.78	Recurrent	rAA	WHO III	Female	31	2279	1	1	1	Wildtype	Non-codel
CGGA_1287	24.77	5.99	Primary	GBM	WHO IV	Male	29	533	1	1	1	Mutant	Non-codel
CGGA_1307	22	3.05	Primary	AOA	WHO III	Female	25	2390	0	1	1	Mutant	Non-codel
CGGA_1314	18.98	2.11	Primary	GBM	WHO IV	Female	27	172	1	0	0	Mutant	Non-codel
CGGA_1322	22.92	4.26	Primary	AOA	WHO III	Male	10	253	1	1	1	Mutant	Non-codel
CGGA_1324	18.68	5	Secondary	sGBM	WHO IV	Male	42	848	1	1	1	Mutant	Codel
CGGA_1329	25.24	1.01	Recurrent	rAOA	WHO III	Female	43	326	1	1	1	Mutant	Non-codel
CGGA_1330	16.34	5.22	Primary	A	WHO II	Male	47	2366	0	1	1	Mutant	Non-codel
CGGA_1374	21.71	3.61	Recurrent	rAOA	WHO III	Male	22	141	1	1	NA	Mutant	Non-codel
CGGA_1375	25.16	1.42	Secondary	sGBM	WHO IV	Female	50	92	1	1	NA	Mutant	Non-codel
CGGA_1381	24.68	5.31	Recurrent	rGBM	WHO IV	Female	36	46	1	1	1	Mutant	Non-codel
CGGA_1384	22.95	1.66	Primary	GBM	WHO IV	Female	39	191	1	1	1	Mutant	Non-codel
CGGA_1388	33.09	7.9	Recurrent	rAA	WHO III	Male	37	485	1	1	1	Mutant	Non-codel
CGGA_1394	20.96	4.56	Recurrent	rGBM	WHO IV	Male	37	139	1	1	1	Mutant	Non-codel
CGGA_1406	21.54	5.54	Primary	OA	WHO II	Male	34	2154	1	1	1	Mutant	Non-codel
CGGA_1409	21.14	1.85	Primary	GBM	WHO IV	Female	24	2249	0	1	1	Mutant	Non-codel
CGGA_1412	20.83	4.14	Secondary	sGBM	WHO IV	Female	48	296	1	1	1	Mutant	Codel
CGGA_171	14.59	4.3	Primary	OA	WHO II	Female	37	NA	NA	0	NA	Mutant	Codel
CGGA_236	19.75	1.97	Primary	O	WHO II	Male	47	706	0	1	1	Mutant	Codel
CGGA_241	13.47	5	Primary	OA	WHO II	Male	34	4163	0	1	0	Mutant	Non-codel
CGGA_245	16.43	3.21	Recurrent	rAA	WHO III	Female	39	318	1	1	1	Mutant	Non-codel
CGGA_251	16.03	6.21	Primary	OA	WHO II	Male	45	1299	0	1	0	Mutant	Non-codel
CGGA_252	22.33	5.15	Primary	A	WHO II	Female	24	165	0	1	0	Mutant	Non-codel
CGGA_254	16.39	4.36	Primary	OA	WHO II	Male	38	4143	0	1	1	Mutant	Codel
CGGA_256	16.83	2.65	Primary	A	WHO II	Male	39	158	0	1	1	Mutant	Non-codel
CGGA_261	13.07	4.83	Primary	A	WHO II	Male	27	4130	0	1	0	Mutant	Non-codel
CGGA_267	17.39	5.35	Primary	A	WHO II	Male	36	1374	1	0	0	Mutant	Non-codel
CGGA_273	23.44	1.8	Primary	OA	WHO II	Female	35	2635	1	1	0	Mutant	Non-codel
CGGA_283	13.21	5.51	Primary	O	WHO II	Female	47	3470	1	1	1	Mutant	Codel
CGGA_300	15.75	5.9	Primary	A	WHO II	Female	35	2199	1	1	1	Mutant	Non-codel
CGGA_314	18.13	3.78	Recurrent	rAO	WHO III	Male	39	2568	1	1	1	Mutant	Codel
CGGA_333	18.67	8.19	Primary	OA	WHO II	Male	40	1783	0	1	0	Mutant	Non-codel
CGGA_337	18.86	5.11	Primary	AOA	WHO III	Female	50	1008	1	NA	NA	Mutant	Non-codel
CGGA_374	24.4	1.21	Secondary	sGBM	WHO IV	Male	37	493	1	1	1	Mutant	Non-codel
CGGA_400	16.1	4.1	Recurrent	rAA	WHO III	Female	38	1321	1	1	0	Mutant	Non-codel
CGGA_431	26.34	1.14	Recurrent	rAOA	WHO III	Male	41	3866	0	1	1	Mutant	Codel
CGGA_446	22.91	0.75	Primary	O	WHO II	Female	35	3860	0	1	0	Mutant	Codel
CGGA_458	17.91	3.59	Recurrent	rOA	WHO II	Male	51	419	1	1	1	Mutant	Non-codel
CGGA_479	16.5	4.96	Primary	OA	WHO II	Female	36	3812	0	1	0	Mutant	Codel
CGGA_485	19.44	5.44	Primary	O	WHO II	Male	31	2437	0	1	0	Mutant	Codel
CGGA_490	16.73	5.79	Primary	AO	WHO III	Female	37	3804	0	1	1	Mutant	Codel
CGGA_491	26.1	4.25	Primary	GBM	WHO IV	Female	36	1074	1	1	1	Mutant	Non-codel
CGGA_501	18.16	6.28	Primary	O	WHO II	Male	40	3798	0	1	0	Mutant	Codel
CGGA_502	14.65	1.52	Primary	A	WHO II	Male	39	3781	0	1	0	Mutant	Non-codel
CGGA_510	17.54	1.44	Primary	AO	WHO III	Male	42	3770	0	1	1	Mutant	Codel
CGGA_538	20.85	3.88	Primary	O	WHO II	Female	43	NA	NA	0	NA	Mutant	Codel
CGGA_543	12.21	4.53	Primary	O	WHO II	Male	43	3736	0	1	0	Mutant	Codel
CGGA_545	27.8	2.56	Recurrent	rGBM	WHO IV	Female	38	555	1	1	1	Mutant	Non-codel
CGGA_551	18.94	4.22	Primary	O	WHO II	Male	44	3728	0	1	0	Mutant	Codel
CGGA_560	20.99	1.15	Primary	AOA	WHO III	Male	43	3722	0	1	0	Mutant	Non-codel
CGGA_580	17.81	2.73	Primary	OA	WHO II	Male	43	1394	1	1	0	Mutant	Non-codel
CGGA_591	20.06	2.33	Primary	AOA	WHO III	Female	50	1654	1	1	1	Mutant	Non-codel
CGGA_598	20.1	1.72	Primary	AO	WHO III	Female	61	3677	1	1	1	Mutant	Codel
CGGA_601	19.34	4.08	Primary	A	WHO II	Male	36	1133	1	1	0	Mutant	Non-codel
CGGA_603	20.34	3.17	Recurrent	rAA	WHO III	Male	32	168	0	1	1	Mutant	Non-codel
CGGA_605	21.96	6	Recurrent	rAO	WHO III	Male	43	3668	0	1	1	Mutant	Non-codel
CGGA_607	21.52	1.13	Primary	A	WHO II	Male	25	1389	0	1	0	Mutant	Non-codel
CGGA_632	14.69	4.5	Primary	OA	WHO II	Female	29	576	1	1	1	Mutant	Non-codel
CGGA_635	23.73	2.96	Primary	OA	WHO II	Male	45	3631	0	1	1	Mutant	Codel
CGGA_641	20.76	1.8	Primary	AO	WHO III	Female	51	3411	1	1	1	Mutant	Codel
CGGA_642	16.14	2.55	Primary	A	WHO II	Male	29	3618	0	1	0	Mutant	Non-codel
CGGA_655	23.68	2.73	Primary	O	WHO II	Male	35	3600	0	1	0	Mutant	Codel
CGGA_662	18.94	2.52	Primary	OA	WHO II	Female	59	284	1	0	0	Mutant	Codel
CGGA_666	18.3	2.6	Primary	OA	WHO II	Female	45	2499	1	1	0	Mutant	Codel
CGGA_671	21.77	2.97	Primary	OA	WHO II	Female	36	3584	0	1	0	Mutant	Codel
CGGA_675	21.11	2.79	Primary	OA	WHO II	Female	23	3579	0	1	0	Mutant	Codel
CGGA_685	20.68	2.01	Primary	A	WHO II	Female	20	3239	1	1	1	Mutant	Non-codel
CGGA_689	29.98	1.17	Primary	O	WHO II	Female	36	3563	0	1	0	Mutant	Codel
CGGA_694	15.95	5.48	Recurrent	rA	WHO II	Male	34	1194	1	1	1	Mutant	Non-codel
CGGA_698	22.62	1.85	Primary	A	WHO II	Female	61	1851	1	1	1	Mutant	Non-codel
CGGA_704	26.6	4.35	Primary	OA	WHO II	Male	36	2572	1	1	1	Mutant	Non-codel
CGGA_710	17.14	6.43	Primary	GBM	WHO IV	Male	41	660	1	0	1	Mutant	Non-codel
CGGA_715	16.45	4.3	Primary	O	WHO II	Male	43	3429	0	1	0	Mutant	Codel
CGGA_725	16.29	3.24	Primary	OA	WHO II	Male	58	3558	0	1	0	Mutant	Codel
CGGA_747	24.41	0.76	Primary	GBM	WHO IV	Male	29	970	1	1	0	Mutant	Non-codel
CGGA_752	17.79	3.96	Primary	OA	WHO II	Male	39	3486	0	1	0	Mutant	Codel
CGGA_757	22.49	4.37	Primary	A	WHO II	Male	45	1047	1	1	1	Mutant	Non-codel
CGGA_760	15.61	2.94	Primary	O	WHO II	Female	34	3479	0	1	0	Mutant	Codel
CGGA_761	14.99	1.68	Primary	GBM	WHO IV	Male	45	1840	1	1	0	Mutant	Non-codel
CGGA_762	14.47	3.45	Primary	OA	WHO II	Female	40	3474	0	1	0	Mutant	Codel
CGGA_785	15.08	4.07	Primary	O	WHO II	Male	43	3457	0	1	0	Mutant	Codel
CGGA_812	15.13	10.71	Primary	O	WHO II	Male	27	3410	0	1	0	Mutant	Codel
CGGA_815	16.87	6.06	Primary	OA	WHO II	Female	53	2219	1	1	0	Mutant	Non-codel
CGGA_818	19.71	3.3	Primary	A	WHO II	Male	46	3402	0	1	0	Mutant	Non-codel
CGGA_822	16.51	3.82	Secondary	sGBM	WHO IV	Male	46	2237	1	1	1	Mutant	Non-codel
CGGA_834	20.23	1.39	Primary	OA	WHO II	Male	24	3388	0	1	0	Wildtype	Non-codel
CGGA_835	19.2	6.25	Primary	O	WHO II	Male	31	517	0	1	NA	Mutant	Codel
CGGA_838	18.81	0.99	Primary	OA	WHO II	Female	36	3386	0	1	1	Mutant	Codel
CGGA_843	22.66	3	Primary	OA	WHO II	Male	29	3380	0	1	0	Mutant	Codel
CGGA_856	18.5	4.92	Primary	O	WHO II	Male	53	1297	0	1	NA	Mutant	Codel
CGGA_858	16.85	5.24	Primary	O	WHO II	Male	42	3359	0	1	0	Mutant	Codel
CGGA_864	15.89	3.85	Primary	OA	WHO II	Male	34	3353	0	1	0	Mutant	Codel
CGGA_884	19.24	0.8	Primary	A	WHO II	Female	48	1131	1	1	1	Mutant	Non-codel
CGGA_892	19.47	3.09	Primary	O	WHO II	Male	34	448	0	1	NA	Mutant	Codel
CGGA_893	19.2	4.09	Primary	OA	WHO II	Female	36	3160	1	1	0	Mutant	Non-codel
CGGA_898	15.37	5.25	Primary	A	WHO II	Male	38	1663	1	1	NA	Mutant	Non-codel
CGGA_899	41.43	3.17	Recurrent	rGBM	WHO IV	Male	48	231	1	0	1	Mutant	Non-codel
CGGA_904	17.53	3.09	Primary	A	WHO II	Male	33	774	1	1	0	Mutant	Non-codel
CGGA_905	14.21	2.39	Primary	A	WHO II	Male	46	3174	1	1	0	Mutant	Non-codel
CGGA_908	19.25	2.73	Primary	A	WHO II	Male	35	2436	1	1	NA	Mutant	Non-codel
CGGA_909	20.27	1.65	Primary	OA	WHO II	Female	39	3448	0	NA	0	Mutant	Non-codel
CGGA_D04	16.55	1.72	Primary	A	WHO II	Male	37	NA	0	0	0	Mutant	Non-codel
CGGA_D07	9.98	4.45	Primary	O	WHO II	Male	36	NA	0	1	0	Mutant	Codel
CGGA_D14	21.59	4.06	Recurrent	rAOA	WHO III	Male	27	NA	NA	NA	NA	Mutant	Non-codel
CGGA_D15	21.93	1.04	Primary	OA	WHO II	Female	38	3197	0	1	0	Mutant	Codel
CGGA_D20	14.24	7.61	Primary	A	WHO II	Female	40	2367	1	0	0	Mutant	Non-codel
CGGA_D21	21.61	2.48	Primary	AA	WHO III	Female	37	1208	1	1	0	Mutant	Non-codel
CGGA_D24	18.03	2.9	Primary	AOA	WHO III	Female	37	837	1	1	0	Mutant	Non-codel
CGGA_D27	21.46	1.33	Recurrent	rAOA	WHO III	Male	33	3178	0	1	1	Mutant	Codel
CGGA_D29	14.09	5.67	Primary	O	WHO II	Male	36	3171	0	1	0	Mutant	Codel
CGGA_D33	18.88	5.01	Recurrent	rAA	WHO III	Male	38	175	1	0	0	Mutant	Non-codel
CGGA_D34	21.68	3.35	Secondary	sGBM	WHO IV	Male	45	147	1	0	0	Mutant	Non-codel
CGGA_D38	29.39	0.87	Recurrent	rGBM	WHO IV	Female	41	689	1	1	0	Mutant	Codel
CGGA_D39	15.65	0.65	Recurrent	rA	WHO II	Female	27	NA	NA	NA	NA	Mutant	Non-codel
CGGA_D40	12.05	3.21	Recurrent	rOA	WHO II	Male	44	3085	0	0	0	Mutant	Non-codel
CGGA_D45	20.83	2.68	Recurrent	rAOA	WHO III	Male	32	856	0	1	1	Mutant	Non-codel
CGGA_D46	21.75	0.95	Recurrent	rAA	WHO III	Female	36	300	1	0	1	Mutant	Non-codel
CGGA_D47	19.52	2.26	Primary	OA	WHO II	Male	36	1048	1	1	1	Mutant	Codel
CGGA_D48	16.92	4.43	Recurrent	rAOA	WHO III	Female	23	221	1	1	0	Mutant	Non-codel
CGGA_D52	15.44	2.33	Primary	AO	WHO III	Male	46	3057	0	1	1	Mutant	Codel
CGGA_D56	14.41	4.43	Recurrent	rAOA	WHO III	Male	45	64	1	1	0	Mutant	Non-codel
CGGA_D59	19.35	2.19	Secondary	sGBM	WHO IV	Female	30	2778	0	1	1	Mutant	Non-codel
CGGA_D61	12.9	10.72	Primary	AO	WHO III	Male	40	4089	0	1	1	Mutant	NA
CGGA_D63	21.3	3.26	Secondary	sGBM	WHO IV	Male	27	212	1	1	0	Mutant	NA
CGGA_J023	29.52	1.2	Primary	AO	WHO III	Male	36	1028	1	1	1	Mutant	Non-codel
CGGA_J024	15.67	3.15	Recurrent	rA	WHO II	Female	29	2801	0	0	0	Mutant	Non-codel
CGGA_J042	15.73	5.42	Recurrent	rOA	WHO II	Male	38	1409	1	0	0	Mutant	Non-codel
CGGA_J100	30.17	1.4	Recurrent	rGBM	WHO IV	Male	55	NA	NA	NA	NA	Mutant	Non-codel
CGGA_1004	15.14	7.73	Primary	A	WHO II	Female	63	899	1	1	0	Wildtype	Non-codel
CGGA_1008	23.36	1.31	Primary	GBM	WHO IV	Female	54	315	1	1	1	Wildtype	Non-codel
CGGA_1053	18.02	10.82	Primary	GBM	WHO IV	Female	63	370	1	1	1	Wildtype	Non-codel
CGGA_1059	19.14	1.79	Recurrent	rA	WHO II	Female	54	21	1	1	0	Mutant	Non-codel
CGGA_1070	16.37	7.94	Primary	GBM	WHO IV	Male	37	333	1	1	0	Wildtype	Non-codel
CGGA_1071	14.67	4.53	Primary	A	WHO II	Male	42	2876	0	1	0	Wildtype	Non-codel
CGGA_1073	16.19	2.87	Primary	GBM	WHO IV	Female	42	270	1	1	0	Wildtype	Non-codel
CGGA_1074	16.73	8.38	Primary	GBM	WHO IV	Male	50	86	1	1	1	Wildtype	Non-codel
CGGA_1095	18.36	1.3	NA	NA	NA	Male	29	2778	1	1	1	Mutant	Non-codel
CGGA_1099	31.77	10.57	Secondary	sGBM	WHO IV	Male	8	122	1	0	1	Wildtype	Non-codel
CGGA_1114	17.58	7.88	Primary	GBM	WHO IV	Male	53	460	1	1	1	Wildtype	Non-codel
CGGA_1116	15.3	3.23	Recurrent	rGBM	WHO IV	Female	43	248	1	1	1	Mutant	Non-codel
CGGA_1118	21.58	5.05	Recurrent	rAA	WHO III	Male	31	398	1	0	0	Mutant	Non-codel
CGGA_1119	27.76	0.84	Recurrent	rGBM	WHO IV	Male	52	422	1	1	1	Mutant	Codel
CGGA_1197	12.11	4.01	Secondary	sGBM	WHO IV	Male	43	942	1	1	1	Mutant	Codel
CGGA_1246	24.11	2.8	Primary	AO	WHO III	Male	53	2491	0	1	1	Mutant	Codel
CGGA_1275	16.15	17.03	Primary	GBM	WHO IV	Male	70	183	1	1	1	Wildtype	Non-codel
CGGA_1450	15.1	3.02	Secondary	sGBM	WHO IV	Male	37	957	1	1	1	Mutant	Codel
CGGA_1460	17.25	3.02	Secondary	sGBM	WHO IV	Male	51	209	1	1	1	Wildtype	Non-codel
CGGA_1475	24.05	1.47	Secondary	sGBM	WHO IV	Male	38	182	1	0	0	Mutant	Non-codel
CGGA_243	26.46	0.22	Primary	OA	WHO II	Female	30	2977	0	1	0	Mutant	Codel
CGGA_247	28.82	0.66	Primary	AA	WHO III	Male	60	609	1	1	1	Mutant	Non-codel
CGGA_738	17.34	3.45	Primary	A	WHO II	Male	43	3501	0	1	0	Mutant	Non-codel
CGGA_759	19.38	2.12	Primary	GBM	WHO IV	Male	30	1263	1	1	1	Mutant	Non-codel
CGGA_D30	15.49	10.24	Primary	GBM	WHO IV	Male	70	215	1	1	0	Wildtype	Non-codel

## Sheet: mRNA_array_301
CGGA_ID	CUL4B	MGMT	TCGA_subtypes	PRS_type	Histology	Grade	Gender	Age	OS	Censor	Radio_status	Chemo_status	IDH_mutation_status	1p19q_Codeletion_status
CGGA_11	-0.768221	0.266506	Classical	Primary	GBM	WHO IV	Female	57	155	1	1	0	Wildtype	NA
CGGA_124	-0.924952	1.07003	Mesenchymal	Primary	GBM	WHO IV	Male	53	414	1	1	1	Wildtype	NA
CGGA_126	-1.08478	0.532985	Mesenchymal	Primary	GBM	WHO IV	Female	50	1177	1	1	1	Wildtype	NA
CGGA_168	0.504332	0.552904	Mesenchymal	Primary	GBM	WHO IV	Male	17	3086	0	1	1	Wildtype	NA
CGGA_172	0.691338	-0.412769	Mesenchymal	Primary	GBM	WHO IV	Female	57	462	1	1	1	Wildtype	NA
CGGA_195	0.373975	-0.07621	Mesenchymal	Primary	GBM	WHO IV	Male	48	455	1	1	1	Wildtype	NA
CGGA_203	0.577571	0.267848	Mesenchymal	Primary	GBM	WHO IV	Male	40	188	1	1	0	Wildtype	NA
CGGA_221	0.241702	0.562002	Mesenchymal	Primary	GBM	WHO IV	Male	37	287	1	1	0	Wildtype	NA
CGGA_225	0.26793	0.493034	Proneural	Primary	GBM	WHO IV	Male	32	1741	1	1	1	Wildtype	NA
CGGA_240	0.621554	0.108187	Classical	Primary	GBM	WHO IV	Male	54	386	1	1	1	Wildtype	NA
CGGA_287	-0.344489	0.206152	Mesenchymal	Primary	GBM	WHO IV	Female	39	571	1	1	1	Wildtype	NA
CGGA_292	0.777893	0.374997	Proneural	Primary	GBM	WHO IV	Male	37	826	1	NA	1	Wildtype	NA
CGGA_342	0.42258	-0.263665	Mesenchymal	Primary	GBM	WHO IV	Female	49	500	1	1	1	Wildtype	NA
CGGA_370	0.0500946	0.192017	Neural	Primary	GBM	WHO IV	Male	51	338	1	1	0	Wildtype	NA
CGGA_373	0.652996	-1.4951	Mesenchymal	Primary	GBM	WHO IV	Female	45	281	1	0	0	Wildtype	NA
CGGA_375	-0.540425	-0.283619	Mesenchymal	Primary	GBM	WHO IV	Male	57	657	1	1	1	Wildtype	NA
CGGA_377	0.405739	0.434621	Classical	Primary	GBM	WHO IV	Male	17	398	1	1	1	Wildtype	NA
CGGA_380	0.375596	0.378225	Proneural	Primary	GBM	WHO IV	Male	52	179	1	NA	NA	Wildtype	NA
CGGA_404	0.0467668	0.749849	Mesenchymal	Primary	GBM	WHO IV	Male	65	NA	NA	NA	NA	Wildtype	NA
CGGA_419	0.569029	-0.357124	Mesenchymal	Primary	GBM	WHO IV	Male	56	198	1	0	0	Wildtype	NA
CGGA_437	0.363738	-0.155994	Mesenchymal	Primary	GBM	WHO IV	Female	54	1025	1	1	0	Mutant	NA
CGGA_439	-0.0306065	-0.418822	Mesenchymal	Primary	GBM	WHO IV	Female	33	3813	1	1	1	Mutant	NA
CGGA_442	0.0411682	-1.04381	Proneural	Primary	GBM	WHO IV	Male	62	1555	1	1	1	Mutant	NA
CGGA_444	-0.449486	0.515212	Neural	Primary	GBM	WHO IV	Female	70	225	1	0	0	Wildtype	NA
CGGA_451	-0.0613179	0.0687361	Mesenchymal	Primary	GBM	WHO IV	Male	61	795	1	1	1	Wildtype	NA
CGGA_454	0.621948	-0.389415	Mesenchymal	Primary	GBM	WHO IV	Male	37	412	1	1	1	Wildtype	NA
CGGA_483	0.18054	0.738082	Mesenchymal	Primary	GBM	WHO IV	Female	59	277	1	1	1	Wildtype	Non-codel
CGGA_491	0.0914135	0.134827	Proneural	Primary	GBM	WHO IV	Female	36	1074	1	1	1	Mutant	Non-codel
CGGA_495	0.426648	0.787112	Mesenchymal	NA	NA	NA	Male	53	295	1	0	0	Wildtype	NA
CGGA_499	0.498623	0.197821	Proneural	Primary	GBM	WHO IV	Male	51	122	1	1	0	Wildtype	Non-codel
CGGA_512	-0.0128808	0.646341	Neural	Primary	GBM	WHO IV	Male	33	3769	0	1	1	Wildtype	NA
CGGA_527	0.63644	-0.565074	Classical	Primary	GBM	WHO IV	Male	33	439	1	1	1	Wildtype	NA
CGGA_547	0.131602	-0.197659	Mesenchymal	Primary	GBM	WHO IV	Male	29	1337	1	1	1	Mutant	NA
CGGA_549	0.341261	-0.29082	Neural	Primary	GBM	WHO IV	Female	34	413	1	1	1	Mutant	NA
CGGA_557	1.08328	-0.389356	Mesenchymal	Primary	GBM	WHO IV	Female	38	257	1	1	0	Wildtype	NA
CGGA_570	-0.0554481	0.028163	Proneural	Primary	GBM	WHO IV	Female	60	3602	0	1	0	Wildtype	NA
CGGA_573	0.764805	0	Mesenchymal	Primary	GBM	WHO IV	Male	35	946	1	1	1	Wildtype	NA
CGGA_575	0.256371	-0.767306	Mesenchymal	Primary	GBM	WHO IV	Male	55	551	1	1	1	Wildtype	NA
CGGA_588	-0.0668945	0.13284	Mesenchymal	Primary	GBM	WHO IV	Male	58	773	1	0	1	Wildtype	NA
CGGA_593	0.106575	-1.46786	Mesenchymal	Primary	GBM	WHO IV	Male	37	273	1	1	1	Wildtype	NA
CGGA_594	-0.0163677	0.310612	Mesenchymal	Primary	GBM	WHO IV	Female	27	3573	0	1	1	Wildtype	NA
CGGA_597	0.370521	-0.329201	Proneural	Primary	GBM	WHO IV	Female	31	733	1	1	1	Wildtype	NA
CGGA_606	0.656095	-0.268311	Mesenchymal	Primary	GBM	WHO IV	Male	62	325	1	1	1	Wildtype	NA
CGGA_609	0.472122	-1.64388	Classical	Primary	GBM	WHO IV	Female	44	512	0	1	1	Wildtype	NA
CGGA_612	1.13849	-1.01348	Proneural	Primary	GBM	WHO IV	Male	47	1371	0	1	1	Wildtype	NA
CGGA_640	0.28583	-0.121944	Mesenchymal	Primary	GBM	WHO IV	Male	55	3506	0	1	0	Wildtype	NA
CGGA_646	0.262562	0.269095	Mesenchymal	Primary	GBM	WHO IV	Female	67	363	1	1	0	Wildtype	NA
CGGA_649	0.113032	0.161692	Neural	Primary	GBM	WHO IV	Female	58	147	1	0	0	Wildtype	NA
CGGA_654	0.404985	-0.300531	Mesenchymal	Primary	GBM	WHO IV	Male	45	626	1	1	0	Mutant	NA
CGGA_664	-0.0648489	-1.27262	Proneural	Primary	GBM	WHO IV	Female	43	3479	0	1	1	Mutant	NA
CGGA_676	0.626149	-0.699987	Mesenchymal	Primary	GBM	WHO IV	Male	60	376	1	1	1	Wildtype	Non-codel
CGGA_679	0.0249534	0.00148773	Mesenchymal	Primary	GBM	WHO IV	Female	63	263	1	1	0	Wildtype	Non-codel
CGGA_683	0.0869813	0.456163	Mesenchymal	Primary	GBM	WHO IV	Female	56	688	0	1	0	Wildtype	NA
CGGA_684	0.531639	-0.870442	Mesenchymal	Primary	GBM	WHO IV	Male	53	714	1	1	1	Wildtype	NA
CGGA_686	0.110027	-0.922794	Mesenchymal	Primary	GBM	WHO IV	Male	50	348	1	1	0	Wildtype	NA
CGGA_693	-0.00907802	0.216587	Mesenchymal	Primary	GBM	WHO IV	Female	46	1195	1	1	1	Wildtype	NA
CGGA_699	0.318348	-0.794766	Mesenchymal	Primary	GBM	WHO IV	Female	34	570	1	1	1	Wildtype	NA
CGGA_700	0.483004	0.752689	Mesenchymal	Primary	GBM	WHO IV	Female	24	170	0	1	1	Mutant	Non-codel
CGGA_709	0.281736	-0.036232	Mesenchymal	Primary	GBM	WHO IV	Female	32	406	1	1	1	Wildtype	NA
CGGA_713	0.804066	-0.607948	Mesenchymal	Primary	GBM	WHO IV	Male	35	27	1	0	0	Wildtype	NA
CGGA_714	0.246968	-1.19252	Proneural	Primary	GBM	WHO IV	Female	30	400	1	1	0	Mutant	NA
CGGA_729	0.663095	0.325639	Mesenchymal	Primary	GBM	WHO IV	Female	63	687	1	1	0	Wildtype	NA
CGGA_731	-0.07934	0.198714	Mesenchymal	Primary	GBM	WHO IV	Male	50	503	1	1	0	Wildtype	Non-codel
CGGA_741	-0.0387125	0.12079	Mesenchymal	Primary	GBM	WHO IV	Female	58	396	1	1	0	Wildtype	NA
CGGA_747	0.344593	-2.60353	Proneural	Primary	GBM	WHO IV	Male	29	970	1	1	1	Mutant	Non-codel
CGGA_761	0.101858	-0.921418	Proneural	Primary	GBM	WHO IV	Male	45	1840	1	1	0	Mutant	Non-codel
CGGA_764	0.178385	-0.690392	Mesenchymal	Primary	GBM	WHO IV	Male	50	67	1	1	0	Wildtype	NA
CGGA_775	0.0832152	0.45062	Mesenchymal	Primary	GBM	WHO IV	Male	63	255	1	1	0	Wildtype	NA
CGGA_778	0.0155063	0.191935	Neural	Primary	GBM	WHO IV	Female	31	175	1	1	0	Mutant	NA
CGGA_782	0.139022	0.241475	Mesenchymal	Primary	GBM	WHO IV	Male	60	289	1	1	0	Wildtype	Non-codel
CGGA_802	-0.101292	0.212153	Mesenchymal	Primary	GBM	WHO IV	Male	42	681	1	1	1	Wildtype	Non-codel
CGGA_848	0.10326	0.632312	Mesenchymal	Primary	GBM	WHO IV	Female	54	204	0	1	1	Wildtype	Non-codel
CGGA_859	0.152235	0.306168	Mesenchymal	Primary	GBM	WHO IV	Male	56	387	1	1	0	Wildtype	Non-codel
CGGA_902	-0.336466	-0.0591545	Mesenchymal	Primary	GBM	WHO IV	Male	54	193	1	NA	NA	Wildtype	Non-codel
CGGA_907	-0.0716343	0.649705	Mesenchymal	Primary	GBM	WHO IV	Male	62	177	1	NA	NA	Wildtype	NA
CGGA_253	0.128409	-0.814425	Proneural	Primary	A	WHO II	Female	37	4144	0	1	0	Mutant	NA
CGGA_256	-0.191711	-0.527465	Neural	Primary	A	WHO II	Male	39	158	0	1	1	Mutant	Non-codel
CGGA_258	-0.391514	0.788201	Mesenchymal	Primary	A	WHO II	Female	61	663	1	1	1	Wildtype	NA
CGGA_267	0.23536	-0.168964	Neural	Primary	A	WHO II	Male	36	1374	1	0	0	Mutant	Non-codel
CGGA_271	0.136807	0.0662069	Neural	Primary	A	WHO II	Male	42	1603	1	1	1	Wildtype	NA
CGGA_281	-0.104621	0.0534639	Neural	Primary	A	WHO II	Female	36	1236	0	1	1	Mutant	NA
CGGA_285	-0.016423	-0.136951	Proneural	Primary	A	WHO II	Male	30	1576	0	NA	NA	Mutant	NA
CGGA_316	0.0383043	-1.82135	Proneural	Primary	A	WHO II	Female	30	4032	0	1	0	Mutant	NA
CGGA_317	0.052675	-2.22712	Proneural	Primary	A	WHO II	Female	42	4031	0	1	1	Mutant	NA
CGGA_321	0.217686	-0.724077	Neural	Primary	A	WHO II	Male	42	1681	0	0	NA	Wildtype	NA
CGGA_357	-0.0781536	-1.69965	Proneural	Primary	A	WHO II	Female	37	2518	1	1	1	Mutant	NA
CGGA_365	-0.426537	0.157106	Neural	Primary	A	WHO II	Female	32	3960	0	1	1	Mutant	NA
CGGA_379	0.00325728	-0.150634	Mesenchymal	Primary	A	WHO II	Female	39	1077	1	1	0	Mutant	NA
CGGA_396	-0.498385	-0.364696	Proneural	Primary	A	WHO II	Female	49	3927	0	1	0	Wildtype	NA
CGGA_399	0.200784	-1.29858	Proneural	Primary	A	WHO II	Male	36	2663	1	1	1	Mutant	NA
CGGA_402	-0.164758	-0.788163	Neural	Primary	AA	WHO III	Male	53	3913	0	1	0	Mutant	NA
CGGA_407	-0.185104	0.021697	Classical	Primary	A	WHO II	Male	33	3906	0	1	0	Mutant	NA
CGGA_433	-0.128163	0.685958	Neural	Primary	A	WHO II	Male	30	1444	0	NA	NA	Mutant	NA
CGGA_434	-0.168255	-0.403893	Mesenchymal	Primary	A	WHO II	Male	35	3865	0	1	0	Mutant	NA
CGGA_441	-0.0451536	-0.369023	Proneural	Primary	A	WHO II	Female	32	3846	0	1	0	Mutant	NA
CGGA_447	-0.0800385	0.297102	Mesenchymal	Primary	A	WHO II	Female	20	3859	0	0	NA	Mutant	NA
CGGA_459	-0.268909	-0.276414	Mesenchymal	Primary	A	WHO II	Male	44	3613	0	1	0	Mutant	NA
CGGA_461	-0.483651	0.633764	Neural	Primary	A	WHO II	Male	36	1266	1	1	0	Mutant	NA
CGGA_469	0.0443254	0.186266	Neural	Primary	A	WHO II	Male	30	3816	0	1	0	Mutant	NA
CGGA_502	-0.30262	-1.29683	Proneural	Primary	A	WHO II	Male	39	3781	0	1	0	Mutant	Non-codel
CGGA_505	-0.121178	0.0773373	Mesenchymal	Primary	A	WHO II	Male	36	2994	1	1	0	Mutant	NA
CGGA_522	-0.449855	-0.0670929	Neural	Primary	A	WHO II	Female	24	3630	0	1	0	Mutant	NA
CGGA_542	-0.283523	0.535779	Neural	Primary	A	WHO II	Male	24	189	0	NA	NA	Wildtype	NA
CGGA_544	-0.00812292	-0.464163	Proneural	Primary	A	WHO II	Female	44	3640	0	1	1	Mutant	NA
CGGA_548	-0.0163894	-0.636773	Proneural	Primary	A	WHO II	Male	39	177	0	0	NA	Mutant	NA
CGGA_552	-0.270071	0.738249	Mesenchymal	Primary	A	WHO II	Female	36	3727	0	1	1	Wildtype	NA
CGGA_566	-0.316628	-0.523925	Proneural	Primary	A	WHO II	Male	41	1653	1	0	0	Wildtype	NA
CGGA_571	0.0752692	-0.856235	Proneural	Primary	A	WHO II	Male	38	1289	0	NA	NA	Mutant	NA
CGGA_583	-0.405615	-0.017005	Proneural	Primary	A	WHO II	Female	36	3107	1	1	0	Mutant	NA
CGGA_590	-0.832704	-0.584542	Proneural	Primary	A	WHO II	Male	36	3574	0	1	0	Mutant	NA
CGGA_592	-0.425035	-0.061779	Proneural	Primary	A	WHO II	Male	47	3570	0	1	1	Mutant	NA
CGGA_595	-0.561032	0.611472	Neural	Primary	A	WHO II	Female	51	1390	0	0	NA	Mutant	NA
CGGA_601	-0.380428	-0.284433	Neural	Primary	A	WHO II	Male	36	1133	1	1	0	Mutant	Non-codel
CGGA_626	-0.411347	0.839844	Neural	Primary	A	WHO II	Male	20	3528	0	0	0	Wildtype	NA
CGGA_648	-0.298336	-0.602474	Proneural	Primary	A	WHO II	Female	33	3498	0	1	1	Mutant	NA
CGGA_663	-0.42253	-0.263307	Neural	Primary	A	WHO II	Female	29	3479	0	1	0	Mutant	Non-codel
CGGA_673	-0.432692	0.856277	Neural	Primary	AA	WHO III	Male	54	150	0	0	NA	Wildtype	NA
CGGA_688	0.538453	1.252	Mesenchymal	Primary	A	WHO II	Male	19	3451	0	1	0	Wildtype	NA
CGGA_692	-0.452862	0.466162	Neural	Primary	AOA	WHO III	Male	19	157	0	0	NA	NA	NA
CGGA_708	-0.173412	-0.792679	Proneural	Primary	A	WHO II	Female	38	3426	0	1	0	Mutant	NA
CGGA_711	-0.0330474	-0.404078	Neural	Primary	A	WHO II	Male	49	1798	0	1	1	Mutant	NA
CGGA_712	-0.108407	-1.02023	Proneural	Primary	A	WHO II	Male	25	1111	0	0	NA	Mutant	NA
CGGA_718	-0.283755	0.817762	Mesenchymal	Primary	A	WHO II	Male	17	3418	0	1	0	Mutant	NA
CGGA_736	-0.238694	-0.660965	Proneural	Primary	A	WHO II	Male	38	1164	1	1	1	Mutant	NA
CGGA_743	-0.0314429	-0.785829	Mesenchymal	Primary	A	WHO II	Male	30	851	1	1	0	Mutant	NA
CGGA_746	-0.138126	0.32928	Mesenchymal	Primary	A	WHO II	Male	45	332	1	0	0	Wildtype	NA
CGGA_753	-0.0340607	-0.278066	Proneural	Primary	A	WHO II	Male	24	2876	0	1	1	Mutant	NA
CGGA_767	0.140839	0.312342	Mesenchymal	Primary	AA	WHO III	Male	36	1310	1	1	1	NA	NA
CGGA_770	-0.241185	0.195674	Neural	Primary	A	WHO II	Male	30	1425	0	1	0	Wildtype	NA
CGGA_776	-0.244791	-0.944662	Proneural	Primary	A	WHO II	Female	48	3360	0	1	0	Mutant	NA
CGGA_784	-0.479767	0.172519	Neural	Primary	A	WHO II	Male	47	587	0	1	NA	Wildtype	NA
CGGA_792	0.106977	-0.497516	Proneural	Primary	A	WHO II	Male	32	816	1	1	0	Mutant	NA
CGGA_898	-0.232486	0.230257	Neural	Primary	A	WHO II	Male	38	440	0	1	NA	Mutant	Non-codel
CGGA_1005	-0.0948706	-0.959609	Neural	Primary	A	WHO II	Female	41	3085	0	1	0	Mutant	Non-codel
CGGA_1046-1	-0.388828	-0.733392	Neural	Primary	A	WHO II	Male	21	2829	0	0	1	Mutant	NA
CGGA_249	-0.866017	1.03124	Mesenchymal	Primary	AA	WHO III	Male	41	312	1	1	1	Wildtype	NA
CGGA_331	-0.682641	1.33171	Mesenchymal	Primary	AA	WHO III	Female	27	1638	1	1	1	Wildtype	NA
CGGA_334	-1.12339	0.919143	Neural	Primary	AA	WHO III	Female	35	1450	1	1	0	Wildtype	NA
CGGA_353	-0.771733	1.12117	Neural	Primary	AA	WHO III	Female	60	516	1	1	0	Mutant	NA
CGGA_354	-0.0990357	0.474338	Neural	Primary	AA	WHO III	Male	62	180	1	1	1	Mutant	NA
CGGA_405	-0.326812	1.22432	Proneural	Primary	AA	WHO III	Male	59	497	1	1	1	Mutant	NA
CGGA_412	-0.9269	1.19411	Neural	Primary	AA	WHO III	Female	42	358	1	1	1	Mutant	NA
CGGA_476	-0.432287	0.472508	Mesenchymal	Primary	A	WHO II	Female	37	936	1	1	1	Wildtype	NA
CGGA_564	-0.202603	-0.932306	Neural	Primary	AA	WHO III	Male	47	679	1	1	1	Wildtype	Non-codel
CGGA_661	-0.0660009	0.0508375	Mesenchymal	Primary	AA	WHO III	Male	42	1308	0	1	1	Wildtype	Non-codel
CGGA_260	-0.643044	1.21388	Proneural	Primary	AO	WHO III	Female	49	567	1	1	0	Mutant	NA
CGGA_277	0.188717	-0.368008	Neural	Primary	AO	WHO III	Male	40	4089	0	1	1	Mutant	NA
CGGA_364	-0.452489	-1.14262	Proneural	Primary	AO	WHO III	Male	32	666	1	1	1	Mutant	NA
CGGA_403	-0.730587	-0.173167	Proneural	Primary	AO	WHO III	Male	43	925	0	1	1	Mutant	NA
CGGA_489	-0.730079	0.777357	Mesenchymal	Primary	AO	WHO III	Male	31	3804	0	1	1	Mutant	NA
CGGA_490	-0.0521107	0.0502996	Proneural	Primary	AO	WHO III	Female	37	3804	0	1	1	Mutant	Codel
CGGA_508	-0.485763	-0.874422	Classical	Primary	AO	WHO III	Female	17	285	1	1	0	Mutant	NA
CGGA_558	0.0250134	0.275968	Neural	Primary	AO	WHO III	Male	34	188	0	1	1	Mutant	NA
CGGA_598	0.288492	-0.847828	Proneural	Primary	AO	WHO III	Female	61	3567	0	1	1	Mutant	Codel
CGGA_231	-0.642573	0.971342	Classical	Primary	AOA	WHO III	Male	60	489	1	1	0	Wildtype	NA
CGGA_329	-0.674417	0.826402	Mesenchymal	Primary	AOA	WHO III	Male	42	419	1	1	1	Wildtype	NA
CGGA_330	-0.420706	0.105795	Mesenchymal	Primary	AOA	WHO III	Male	45	1121	1	1	1	Wildtype	Non-codel
CGGA_351	-0.404335	0.814823	Mesenchymal	Primary	AOA	WHO III	Female	35	742	1	1	1	Wildtype	NA
CGGA_352	-0.838966	1.04978	Neural	Primary	AOA	WHO III	Male	18	3989	0	1	1	Wildtype	NA
CGGA_391	-0.680566	0.527257	Mesenchymal	Primary	AOA	WHO III	Female	29	2010	1	1	1	Mutant	NA
CGGA_393	-1.44786	0.128944	Proneural	Primary	AOA	WHO III	Male	65	2190	1	1	1	Mutant	NA
CGGA_438	-0.636755	1.07476	Mesenchymal	Primary	AOA	WHO III	Male	53	686	1	1	1	Mutant	NA
CGGA_498	-0.786368	0.970906	Neural	Primary	AOA	WHO III	Male	37	356	1	1	1	Mutant	NA
CGGA_513	-0.30766	0.679249	Neural	Primary	AOA	WHO III	Female	44	1374	1	1	1	Wildtype	NA
CGGA_560	0.0832191	-3.2298	Proneural	Primary	AOA	WHO III	Male	43	3609	0	1	0	Mutant	Non-codel
CGGA_562	-0.268731	0.537785	Mesenchymal	Primary	AOA	WHO III	Female	62	290	1	1	0	Wildtype	NA
CGGA_577	-0.150088	0.204837	Neural	Primary	AOA	WHO III	Female	38	3596	0	1	1	Wildtype	NA
CGGA_578	-0.0408196	0.290289	Proneural	Primary	AOA	WHO III	Female	61	376	1	1	1	Wildtype	Non-codel
CGGA_596	-0.272005	0.19349	Mesenchymal	Primary	AOA	WHO III	Male	60	1618	1	1	1	Wildtype	NA
CGGA_643	0.113294	0	Proneural	Primary	AOA	WHO III	Male	56	331	1	1	1	Wildtype	Non-codel
CGGA_1027	0.362528	-1.96436	Proneural	Primary	AOA	WHO III	Male	37	2688	0	1	1	Mutant	Codel
CGGA_156	-0.156724	0.223596	Classical	Primary	GBM	WHO IV	Male	51	179	1	1	1	Wildtype	NA
CGGA_178	0.364458	-0.17031	Mesenchymal	Primary	GBM	WHO IV	Male	38	972	1	1	1	Wildtype	NA
CGGA_205	0.689122	0.15921	Mesenchymal	Primary	GBM	WHO IV	Male	65	292	1	1	1	Wildtype	NA
CGGA_210	0.410466	0.0121164	Mesenchymal	Primary	GBM	WHO IV	Female	68	27	1	1	1	Wildtype	NA
CGGA_218	0.300898	-0.168992	Classical	Primary	GBM	WHO IV	Male	12	313	1	1	1	Wildtype	NA
CGGA_255	0.84748	-0.0231476	Mesenchymal	Primary	GBM	WHO IV	Female	42	591	1	NA	NA	Wildtype	NA
CGGA_264	0.831034	-0.93814	Proneural	Primary	GBM	WHO IV	Male	54	394	1	1	0	Wildtype	NA
CGGA_308	0.212695	0.223727	Neural	Primary	GBM	WHO IV	Female	55	823	1	1	1	Wildtype	NA
CGGA_311	0.0119734	-0.0384321	Neural	Primary	GBM	WHO IV	Male	40	230	1	1	0	Mutant	NA
CGGA_324	0.551051	0.183762	Mesenchymal	Primary	GBM	WHO IV	Male	52	336	1	1	1	Wildtype	NA
CGGA_335	-0.225689	-0.771287	Proneural	Primary	GBM	WHO IV	Male	59	385	1	1	0	Wildtype	NA
CGGA_345	0.506763	-0.120201	Classical	Primary	GBM	WHO IV	Female	43	1547	1	1	1	Wildtype	NA
CGGA_346	0.431656	0.583507	Mesenchymal	Primary	GBM	WHO IV	Male	45	104	1	1	1	Wildtype	NA
CGGA_366	0.53627	0.119478	Mesenchymal	Primary	GBM	WHO IV	Male	54	255	1	1	1	Wildtype	NA
CGGA_371	0.299801	-0.309447	Mesenchymal	Primary	GBM	WHO IV	Male	42	811	1	1	1	Wildtype	NA
CGGA_401	0.782673	-1.15023	Classical	Primary	GBM	WHO IV	Female	24	168	1	1	1	Wildtype	NA
CGGA_413	0.0564642	0.549253	Mesenchymal	Primary	GBM	WHO IV	Male	54	183	0	1	1	Wildtype	Non-codel
CGGA_436	0.271735	0.184649	Mesenchymal	Primary	GBM	WHO IV	Male	48	969	1	1	0	Wildtype	NA
CGGA_464	0.150564	0.53422	Mesenchymal	Primary	GBM	WHO IV	Female	39	403	1	1	0	Wildtype	NA
CGGA_504	0.42228	-1.63499	Classical	Primary	GBM	WHO IV	Female	22	563	1	1	0	Wildtype	NA
CGGA_604	0.373695	-0.0379772	Mesenchymal	Primary	GBM	WHO IV	Male	46	381	1	1	1	Wildtype	Non-codel
CGGA_628	0.766215	0.801335	Mesenchymal	Primary	GBM	WHO IV	Male	35	480	1	0	1	Wildtype	NA
CGGA_658	-0.120893	-0.629151	Mesenchymal	Primary	GBM	WHO IV	Male	55	372	1	1	1	Wildtype	Non-codel
CGGA_680	0.0568571	-0.970846	Proneural	Primary	GBM	WHO IV	Male	44	2788	1	1	1	Wildtype	Non-codel
CGGA_734	-0.13753	-0.915367	Classical	Primary	GBM	WHO IV	Female	56	481	1	1	0	Wildtype	NA
CGGA_837	-0.210421	-1.59262	Classical	Primary	GBM	WHO IV	Male	57	432	1	1	1	Wildtype	Non-codel
CGGA_850	-0.160432	0.0243769	Classical	Primary	GBM	WHO IV	Female	52	564	0	0	0	Wildtype	Non-codel
CGGA_1006	0.674921	0.451491	Mesenchymal	Primary	AOA	WHO III	Male	42	254	1	1	1	Wildtype	Non-codel
CGGA_1011	0.579881	0.528927	Mesenchymal	Primary	GBM	WHO IV	Female	46	109	1	1	0	Wildtype	Non-codel
CGGA_1015	0.358921	0.805564	Mesenchymal	Primary	GBM	WHO IV	Male	62	164	1	1	0	Wildtype	Non-codel
CGGA_1024	-0.267782	-1.36276	Mesenchymal	Primary	GBM	WHO IV	Male	64	3009	0	1	1	Wildtype	Non-codel
CGGA_1026	0.176152	-1.00186	Classical	Primary	GBM	WHO IV	Male	57	1729	1	1	1	Wildtype	Non-codel
CGGA_1035	0.000117785	-0.740924	Mesenchymal	Primary	GBM	WHO IV	Female	60	567	1	1	1	Wildtype	Non-codel
CGGA_1039	-0.0305057	-1.58297	Classical	Primary	GBM	WHO IV	Male	40	987	0	0	1	Wildtype	Non-codel
CGGA_275	0.0275331	-0.0277395	Neural	Primary	O	WHO II	Female	43	4094	0	1	0	Wildtype	NA
CGGA_323	-0.197145	0.479267	Neural	Primary	O	WHO II	Female	48	4023	0	0	0	Wildtype	Non-codel
CGGA_387	-0.264868	0.463522	Neural	Primary	O	WHO II	Female	51	539	1	1	1	Mutant	NA
CGGA_446	0.197135	-0.639908	Proneural	Primary	O	WHO II	Female	35	3860	0	1	0	Mutant	Codel
CGGA_484	0.0823345	0.462815	Neural	Primary	O	WHO II	Female	32	3809	0	1	0	Mutant	NA
CGGA_485	-0.0813317	0.140771	Neural	Primary	O	WHO II	Male	31	2437	0	1	1	Mutant	Codel
CGGA_511	-0.30482	0.0865212	Neural	Primary	O	WHO II	Male	32	3770	0	1	0	Mutant	NA
CGGA_543	0.724173	-1.06998	Proneural	Primary	O	WHO II	Male	43	3736	0	1	0	Mutant	Codel
CGGA_579	0.17778	-0.313695	Neural	Primary	O	WHO II	Female	42	1959	0	1	0	Wildtype	NA
CGGA_589	0.296854	-0.322884	Proneural	Primary	O	WHO II	Male	33	3575	0	1	0	Mutant	NA
CGGA_633	-0.143759	0.683657	Proneural	Primary	O	WHO II	Female	56	1812	1	1	1	Wildtype	Non-codel
CGGA_639	0.277207	-0.562131	Neural	Primary	O	WHO II	Male	47	3511	0	1	0	Mutant	NA
CGGA_659	0.062592	0.614113	Neural	Primary	O	WHO II	Female	50	730	0	1	1	Wildtype	Non-codel
CGGA_672	0.542431	-0.837283	Proneural	Primary	O	WHO II	Male	22	3470	0	1	0	Mutant	NA
CGGA_760	0.270698	-1.64778	Neural	Primary	O	WHO II	Female	34	3369	0	1	0	Mutant	Codel
CGGA_835	0.0679283	-0.10647	Neural	Primary	O	WHO II	Male	31	517	0	1	NA	Mutant	Codel
CGGA_856	0.0749564	0.351899	Proneural	Primary	O	WHO II	Male	53	1297	0	1	NA	Mutant	Codel
CGGA_868	-0.371336	0.690625	Classical	Primary	O	WHO II	Male	37	3239	0	1	0	Mutant	NA
CGGA_191	-0.609668	0.180149	Neural	Primary	OA	WHO II	Male	50	NA	NA	0	NA	Mutant	NA
CGGA_243	0.0876999	-2.36143	Proneural	Primary	OA	WHO II	Female	30	2977	0	1	0	Mutant	Codel
CGGA_251	-0.203899	0.454044	Neural	Primary	OA	WHO II	Male	45	1299	0	1	0	Mutant	Non-codel
CGGA_266	0.515167	-0.219999	Mesenchymal	Primary	OA	WHO II	Male	37	3328	0	1	0	Wildtype	NA
CGGA_273	0.620635	-0.90011	Proneural	Primary	OA	WHO II	Female	35	2635	1	1	0	Mutant	Non-codel
CGGA_282	0.429973	-1.03197	Mesenchymal	Primary	OA	WHO II	Male	44	247	1	1	0	Mutant	NA
CGGA_291	0.148056	0.132068	Neural	Primary	OA	WHO II	Female	50	1736	0	1	0	Wildtype	NA
CGGA_296	0.00874519	-0.37653	Neural	Primary	OA	WHO II	Male	47	198	0	1	0	Wildtype	NA
CGGA_312	-0.100379	-0.223066	Proneural	Primary	OA	WHO II	Female	34	740	1	1	1	Mutant	NA
CGGA_315	0.168123	-0.393786	Neural	Primary	OA	WHO II	Female	33	4033	0	1	0	Mutant	NA
CGGA_347	0.312098	-0.742827	Neural	Primary	OA	WHO II	Female	27	3900	1	1	0	Wildtype	NA
CGGA_348	0.18027	-1.19136	Proneural	Primary	OA	WHO II	Female	43	3995	0	1	1	Mutant	NA
CGGA_378	0.701069	-1.30551	Proneural	Primary	OA	WHO II	Male	51	3147	0	1	1	Mutant	NA
CGGA_395	0.160592	-1.01298	Proneural	Primary	OA	WHO II	Male	54	1551	1	1	0	Wildtype	NA
CGGA_398	-0.301631	0.890828	Neural	Primary	OA	WHO II	Male	27	3115	0	1	0	Wildtype	NA
CGGA_411	0.138703	-0.24381	Proneural	Primary	OA	WHO II	Male	36	3903	0	1	0	Mutant	NA
CGGA_415	0.24025	-0.247998	Neural	Primary	OA	WHO II	Male	NA	182	0	1	0	Wildtype	NA
CGGA_418	0.0764122	-0.359467	Neural	Primary	AOA	WHO III	Male	46	3887	0	1	1	Wildtype	NA
CGGA_440	0.130778	-0.891704	Neural	Primary	OA	WHO II	Male	45	3841	0	1	0	Wildtype	NA
CGGA_455	0.245594	-0.96472	Proneural	Primary	AOA	WHO III	Female	46	3837	0	1	0	Wildtype	NA
CGGA_482	0.301114	-0.113878	Neural	Primary	OA	WHO II	Male	45	2511	1	1	1	Mutant	Codel
CGGA_500	0.0222468	-0.199041	Proneural	Primary	OA	WHO II	Female	36	1520	0	1	0	Wildtype	NA
CGGA_514	0.614616	-1.80545	Proneural	Primary	AOA	WHO III	Female	53	2022	1	1	0	Wildtype	NA
CGGA_519	-0.229331	-0.0473928	Neural	Primary	OA	WHO II	Female	37	3764	0	1	0	Mutant	NA
CGGA_523	-0.300378	0.53883	Neural	Primary	OA	WHO II	Female	61	3757	0	1	0	Mutant	NA
CGGA_528	-0.386467	-0.402505	Proneural	Primary	OA	WHO II	Female	51	2424	1	1	0	Wildtype	NA
CGGA_541	-0.205056	0.371574	Neural	Primary	OA	WHO II	Female	36	3741	0	1	1	Wildtype	Non-codel
CGGA_610	0.0363331	-0.338067	Proneural	Primary	OA	WHO II	Female	24	3549	0	0	0	Wildtype	NA
CGGA_615	-0.322822	-0.631437	Proneural	Primary	OA	WHO II	Female	40	3541	0	1	0	Mutant	NA
CGGA_623	0.133134	-0.0490017	Neural	Primary	OA	WHO II	Male	45	2407	0	1	0	Mutant	NA
CGGA_635	0.265029	-0.509664	Neural	Primary	OA	WHO II	Male	45	3532	0	1	1	Mutant	Codel
CGGA_662	0.373052	-0.813671	Proneural	Primary	OA	WHO II	Female	59	284	1	0	0	Mutant	Codel
CGGA_671	-0.0568352	-0.636822	Neural	Primary	OA	WHO II	Female	36	3470	0	1	0	Mutant	Codel
CGGA_674	-0.511564	0.693773	Neural	Primary	OA	WHO II	Male	30	1132	1	1	1	Mutant	NA
CGGA_706	-0.0392337	-0.0463448	Neural	Primary	OA	WHO II	Male	35	619	1	0	0	Wildtype	NA
CGGA_740	0.285078	-1.4157	Proneural	Primary	OA	WHO II	Male	31	766	1	1	0	Mutant	NA
CGGA_765	0.0331321	-0.314591	Proneural	Primary	OA	WHO II	Male	34	3362	0	1	0	Mutant	NA
CGGA_786	0.0171332	0.623842	Neural	Primary	OA	WHO II	Male	58	1234	1	1	0	Wildtype	NA
CGGA_694	-0.0832653	0.330314	Mesenchymal	Recurrent	rA	WHO II	Male	34	1194	1	1	1	Mutant	Non-codel
CGGA_809	-0.0950704	0.32305	Proneural	Primary	A	WHO II	Male	26	1252	1	1	1	Mutant	Non-codel
CGGA_1059	-0.191494	-0.703746	Proneural	Recurrent	rA	WHO II	Female	54	21	1	0	0	Mutant	Non-codel
CGGA_1069	0.0805521	-0.000457764	Mesenchymal	Recurrent	rA	WHO II	Male	47	NA	NA	NA	NA	Mutant	Non-codel
CGGA_D39	-0.296471	-1.63624	Proneural	Recurrent	rA	WHO II	Female	27	355	0	NA	NA	Mutant	Non-codel
CGGA_652	-0.193852	0.0474291	Neural	Recurrent	rAA	WHO III	Male	42	476	1	1	1	Mutant	Non-codel
CGGA_678	-0.0934629	0.280549	Classical	Recurrent	rAA	WHO III	Male	56	386	1	1	1	Wildtype	Non-codel
CGGA_1022	0.0367346	0.623737	Mesenchymal	Recurrent	rA	WHO II	Female	62	518	1	0	1	Wildtype	Non-codel
CGGA_1081	0.107311	0.855759	Proneural	Recurrent	rAA	WHO III	Female	30	216	1	1	1	Wildtype	Non-codel
CGGA_D46	-0.15442	-2.70165	Proneural	Recurrent	rAA	WHO III	Female	36	300	1	0	1	Mutant	Non-codel
CGGA_314	-0.295229	0.834725	Neural	Recurrent	rAO	WHO III	Male	39	2568	1	1	1	Mutant	Codel
CGGA_420	-0.0129929	-3.20819	Proneural	Recurrent	rAO	WHO III	Female	39	3514	0	1	1	Mutant	Codel
CGGA_474	-0.677996	1.49186	Classical	Primary	AO	WHO III	Male	NA	2029	0	1	1	Wildtype	Non-codel
CGGA_605	0.385088	0.0333023	Mesenchymal	Recurrent	rAO	WHO III	Male	43	3555	0	1	1	Mutant	Non-codel
CGGA_232	-0.431406	0.106647	Mesenchymal	Recurrent	rAOA	WHO III	Male	28	415	1	1	1	Wildtype	NA
CGGA_259	-0.823581	0.286743	Proneural	Recurrent	rAOA	WHO III	Female	26	649	0	1	1	Wildtype	NA
CGGA_406	-1.02978	-0.402105	Classical	Recurrent	rAOA	WHO III	Female	24	90	1	0	0	Mutant	Non-codel
CGGA_492	0.0942192	1.38255	Mesenchymal	Recurrent	rAOA	WHO III	Male	27	652	0	1	1	Wildtype	Non-codel
CGGA_704	0.309054	-0.269506	Proneural	Primary	OA	WHO II	Male	36	2572	1	1	1	Mutant	Non-codel
CGGA_1061	0.0860701	-0.569878	Proneural	Recurrent	rAOA	WHO III	Female	43	532	1	1	1	Mutant	Non-codel
CGGA_309	0.239716	0.964627	Mesenchymal	NA	NA	NA	Male	44	153	1	1	1	Wildtype	NA
CGGA_318	0.0710025	-0.423185	Mesenchymal	Secondary	sGBM	WHO IV	Female	40	222	1	NA	1	Wildtype	Non-codel
CGGA_530	-0.00818157	0.554106	Neural	Recurrent	rGBM	WHO IV	Female	41	506	1	0	1	Wildtype	Non-codel
CGGA_681	-0.0802655	0.579581	Mesenchymal	NA	NA	NA	Male	42	110	1	0	0	Wildtype	NA
CGGA_831	-0.00176644	0.628223	Mesenchymal	Primary	GBM	WHO IV	Female	55	546	1	1	1	Wildtype	Non-codel
CGGA_869	1.36263	0.987148	Mesenchymal	Recurrent	rGBM	WHO IV	Female	36	537	0	NA	NA	Wildtype	Non-codel
CGGA_1060	0.0985675	-0.230352	Proneural	Recurrent	rGBM	WHO IV	Male	42	227	1	0	1	Mutant	Non-codel
CGGA_1078	-0.10782	-0.705784	Mesenchymal	Recurrent	rGBM	WHO IV	Female	61	315	1	1	1	Wildtype	Non-codel
CGGA_D60	0.0533462	-1.38594	Proneural	Secondary	sGBM	WHO IV	Male	36	196	1	0	1	Mutant	Non-codel
CGGA_703	-0.170861	0.717595	Neural	Recurrent	rAO	WHO III	Female	31	1355	1	1	1	Mutant	Non-codel
CGGA_104	-0.70549	0.130893	Classical	Secondary	sGBM	WHO IV	Male	27	440	1	0	0	Wildtype	NA
CGGA_272	0.688025	1.76831	Mesenchymal	Secondary	sGBM	WHO IV	Male	51	238	1	1	0	Wildtype	Non-codel
CGGA_374	0.0169473	-1.15153	Proneural	Secondary	sGBM	WHO IV	Male	37	493	1	1	1	Mutant	Non-codel
CGGA_462	-0.868479	1.2482	Neural	Secondary	sGBM	WHO IV	Male	38	361	1	1	1	Wildtype	Non-codel
CGGA_518	-0.0557971	0.38085	Neural	Secondary	sGBM	WHO IV	Male	27	212	1	1	0	Mutant	NA
CGGA_719	0.179803	0.0398493	Neural	Secondary	sGBM	WHO IV	Male	51	101	1	1	1	Wildtype	NA
CGGA_798	0.207111	-0.231056	Mesenchymal	Secondary	sGBM	WHO IV	Female	41	136	1	1	0	Mutant	NA
CGGA_822	-0.458739	0.199075	Proneural	Secondary	sGBM	WHO IV	Male	46	2237	1	1	1	Mutant	Non-codel
CGGA_899	0.818058	-0.121247	Proneural	Recurrent	rGBM	WHO IV	Male	48	231	1	0	1	Mutant	Non-codel
CGGA_1068	0.0417213	-0.959263	Mesenchymal	Secondary	sGBM	WHO IV	Male	29	95	1	0	0	Mutant	Non-codel
