# Supplementary material for: CUL4B Promotes Temozolomide Resistance in Gliomas by Epigenetically Repressing CDNK1A Transcription
Source: Front Oncol. 2021 Apr 2;11:638802. doi: 10.3389/fonc.2021.638802 (PMC8050354; doi:10.3389/fonc.2021.638802)
Supplement: Supplementary file 7 [file Table_4.xlsx]

## Sheet: Sheet1
8389（CUL4B）	structure_name
0.9129	Leading Edge sampled by reference histology
0.1103	Leading Edge sampled by reference histology
-2.2239	Leading Edge sampled by reference histology
-0.0234	Leading Edge sampled by reference histology
0.0685	Leading Edge sampled by reference histology
0.3257	Leading Edge sampled by reference histology
-1.1752	Leading Edge sampled by reference histology
-1.3367	Leading Edge sampled by reference histology
-0.2328	Leading Edge sampled by reference histology
0.5998	Leading Edge sampled by reference histology
1.1542	Leading Edge sampled by reference histology
0.3841	Leading Edge sampled by reference histology
-0.8563	Leading Edge sampled by reference histology
-0.5285	Leading Edge sampled by reference histology
-0.105	Leading Edge sampled by reference histology
-0.0508	Leading Edge sampled by reference histology
-0.9839	Leading Edge sampled by reference histology
1.0135	Leading Edge sampled by reference histology
0.0393	Leading Edge sampled by reference histology
-1.5172	Infiltrating Tumor sampled by reference histology
-0.1606	Infiltrating Tumor sampled by reference histology
-0.7628	Infiltrating Tumor sampled by reference histology
-0.3533	Infiltrating Tumor sampled by reference histology
-1.0366	Infiltrating Tumor sampled by reference histology
0.2724	Infiltrating Tumor sampled by reference histology
-0.5267	Infiltrating Tumor sampled by reference histology
-0.2167	Infiltrating Tumor sampled by reference histology
-1.6755	Infiltrating Tumor sampled by reference histology
0.3407	Infiltrating Tumor sampled by reference histology
-0.029	Infiltrating Tumor sampled by reference histology
0.0101	Infiltrating Tumor sampled by reference histology
0.476	Infiltrating Tumor sampled by reference histology
-0.7518	Infiltrating Tumor sampled by reference histology
-1.7526	Infiltrating Tumor sampled by reference histology
-0.5585	Infiltrating Tumor sampled by reference histology
-1.2069	Infiltrating Tumor sampled by reference histology
-0.5238	Infiltrating Tumor sampled by reference histology
-0.3104	Infiltrating Tumor sampled by reference histology
-0.4641	Infiltrating Tumor sampled by reference histology
-0.5195	Infiltrating Tumor sampled by reference histology
-0.4746	Infiltrating Tumor sampled by reference histology
-0.5759	Infiltrating Tumor sampled by reference histology
-0.4479	Infiltrating Tumor sampled by reference histology
-3.1659	Cellular Tumor sampled by reference histology
-1.7919	Cellular Tumor sampled by reference histology
-2.1633	Cellular Tumor sampled by reference histology
-1.0307	Cellular Tumor sampled by reference histology
0.5371	Cellular Tumor sampled by reference histology
-1.4984	Cellular Tumor sampled by reference histology
-1.1902	Cellular Tumor sampled by reference histology
-1.8233	Cellular Tumor sampled by reference histology
-0.675	Cellular Tumor sampled by reference histology
0.5503	Cellular Tumor sampled by reference histology
0.6474	Cellular Tumor sampled by reference histology
0.8173	Cellular Tumor sampled by reference histology
-1.2978	Cellular Tumor sampled by reference histology
1.0926	Cellular Tumor sampled by reference histology
0.4491	Cellular Tumor sampled by reference histology
0.8254	Cellular Tumor sampled by reference histology
1.3088	Cellular Tumor sampled by reference histology
-0.0026	Cellular Tumor sampled by reference histology
-1.6016	Cellular Tumor sampled by reference histology
-1.4013	Cellular Tumor sampled by reference histology
-0.1561	Cellular Tumor sampled by reference histology
-0.7843	Cellular Tumor sampled by reference histology
-1.2701	Cellular Tumor sampled by reference histology
-1.4107	Cellular Tumor sampled by reference histology
-0.5588	Cellular Tumor sampled by reference histology
-1.3909	Cellular Tumor sampled by reference histology
-1.0096	Cellular Tumor sampled by reference histology
-0.3395	Cellular Tumor sampled by reference histology
-0.3619	Cellular Tumor sampled by reference histology
0.6614	Cellular Tumor sampled by reference histology
1.2322	Cellular Tumor sampled by high expression of gene CD44
-1.7846	Cellular Tumor sampled by high expression of gene CD44
1.6166	Cellular Tumor sampled by high expression of gene DANCR
0.1322	Cellular Tumor sampled by high expression of gene DANCR
-1.389	Cellular Tumor sampled by high expression of gene HIF1A
0.033	Cellular Tumor sampled by high expression of gene HIF1A
-0.4279	Cellular Tumor sampled by high expression of gene ID1
0.5263	Cellular Tumor sampled by high expression of gene ID1
0.7415	Cellular Tumor sampled by high expression of gene ID1
0.5089	Cellular Tumor sampled by high expression of gene IGFBP2
2.0751	Cellular Tumor sampled by high expression of gene IGFBP2
-0.3995	Cellular Tumor sampled by high expression of gene MET
0.659	Cellular Tumor sampled by high expression of gene MET
-0.1154	Cellular Tumor sampled by high expression of gene NOS2
-0.0439	Cellular Tumor sampled by high expression of gene NOS2
-0.4938	Cellular Tumor sampled by high expression of gene PDGFRA
0.5343	Cellular Tumor sampled by high expression of gene PDPN
0.9162	Cellular Tumor sampled by high expression of gene PI3
-0.7102	Cellular Tumor sampled by high expression of gene PI3
-0.3252	Cellular Tumor sampled by high expression of gene POSTN
1.346	Cellular Tumor sampled by high expression of gene POSTN
0.6354	Cellular Tumor sampled by high expression of gene POSTN
-1.7374	Cellular Tumor sampled by low expression of gene CD44
1.9577	Cellular Tumor sampled by low expression of genes CD44 and MYC
1.1902	Cellular Tumor sampled by low expression of genes CD44, PROM1 and ITGA6
-0.6124	Cellular Tumor sampled by low expression of gene DANCR
-2.4172	Cellular Tumor sampled by low expression of gene DANCR
-0.103	Cellular Tumor sampled by low expression of gene DANCR
-0.5299	Cellular Tumor sampled by low expression of genes DANCR and IGFBP2
-0.1636	Cellular Tumor sampled by low expression of gene HIF1A
0.0459	Cellular Tumor sampled by low expression of gene ID1
-0.8659	Cellular Tumor sampled by low expression of genes ID1 and ITGA6
-1.6374	Cellular Tumor sampled by low expression of genes ID1 and PDPN
1.4597	Cellular Tumor sampled by low expression of genes ID1 and POSTN
-0.8145	Cellular Tumor sampled by low expression of genes ID1 and TGFBR2
0.0554	Cellular Tumor sampled by low expression of gene ID2
-0.1974	Cellular Tumor sampled by low expression of gene ID2
0.4285	Cellular Tumor sampled by low expression of gene IGFBP2
1.6802	Cellular Tumor sampled by low expression of genes IGFBP2, CD44 and TGFBR2
-0.9938	Cellular Tumor sampled by low expression of gene ITGA6
0.353	Cellular Tumor sampled by low expression of genes MET and ID2
-0.9448	Cellular Tumor sampled by low expression of genes MET and TGFBR2
-1.4184	Cellular Tumor sampled by low expression of gene MYC
0.4395	Cellular Tumor sampled by low expression of gene NOS2
-0.3153	Cellular Tumor sampled by low expression of gene PDGFRA
0.1518	Cellular Tumor sampled by low expression of gene PDPN
-1.6115	Cellular Tumor sampled by low expression of gene PDPN
1.271	Cellular Tumor sampled by low expression of gene PDPN
-1.262	Cellular Tumor sampled by low expression of genes PDPN and HIF1A
0.4059	Cellular Tumor sampled by low expression of genes PDPN and PI3
-0.7925	Cellular Tumor sampled by low expression of genes PDPN and PI3
-0.9194	Cellular Tumor sampled by low expression of genes PDPN and TGFBR2
-1.1148	Cellular Tumor sampled by low expression of gene PI3
1.1377	Cellular Tumor sampled by low expression of gene PI3
-1.4884	Cellular Tumor sampled by low expression of gene PI3
-0.0447	Cellular Tumor sampled by low expression of genes PI3 and ID2
1.7336	Cellular Tumor sampled by low expression of genes PI3 and IGFBP2
0.3902	Cellular Tumor sampled by low expression of genes PI3 and MYC
-1.041	Cellular Tumor sampled by low expression of genes PI3, NOS2 and TNFAIP3
0.2694	Cellular Tumor sampled by low expression of genes PI3 and TGFBR2
-2.8164	Cellular Tumor sampled by low expression of gene POSTN
-0.6088	Cellular Tumor sampled by low expression of gene POSTN
-0.538	Cellular Tumor sampled by low expression of gene POSTN
-1.9353	Cellular Tumor sampled by low expression of genes POSTN and IGFBP2
0.1096	Cellular Tumor sampled by low expression of genes POSTN and PI3
1.8933	Cellular Tumor sampled by low expression of genes POSTN and TGFBR2
-0.6109	Cellular Tumor sampled by low expression of genes POSTN and TGFBR2
-0.2296	Cellular Tumor sampled by low expression of gene PROM1
2.4078	Cellular Tumor sampled by low expression of gene PROM1
-0.6111	Cellular Tumor sampled by low expression of genes PROM1 and HIF1A
-0.4189	Cellular Tumor sampled by low expression of genes PROM1 and POSTN
0.2012	Cellular Tumor sampled by low expression of genes PROM1, TNFAIP3 and POSTN
0.1659	Cellular Tumor sampled by low expression of gene TGFBR2
2.2294	Cellular Tumor sampled by low expression of gene TGFBR2
-0.006	Cellular Tumor sampled by low expression of gene TGFBR2
-0.4225	Cellular Tumor sampled by low expression of gene TGFBR2
-0.7382	Cellular Tumor sampled by low expression of gene TNFAIP3
-0.7459	Cellular Tumor sampled by low expression of gene TNFAIP3
-0.7513	Cellular Tumor sampled by low expression of gene TNFAIP3
-0.7843	Cellular Tumor sampled by low expression of gene TNFAIP3
-1.1555	Cellular Tumor sampled by low expression of gene TNFAIP3
1.9315	Perinecrotic zone sampled by high expression of gene CD44
0.8566	Perinecrotic zone sampled by high expression of gene DANCR
-0.5995	Perinecrotic zone sampled by high expression of gene ID1
-0.8355	Perinecrotic zone sampled by high expression of gene ID1
1.468	Perinecrotic zone sampled by high expression of gene IGFBP2
1.3413	Perinecrotic zone sampled by high expression of gene MYC
0.1818	Perinecrotic zone sampled by high expression of gene PDPN
-0.345	Perinecrotic zone sampled by high expression of gene PDPN
-1.7657	Perinecrotic zone sampled by high expression of gene PDPN
0.1691	Perinecrotic zone sampled by high expression of gene PDPN
-0.7468	Perinecrotic zone sampled by high expression of gene PI3
-0.1674	Perinecrotic zone sampled by high expression of gene PI3
-0.4867	Perinecrotic zone sampled by high expression of gene PI3
-1.7962	Perinecrotic zone sampled by high expression of gene PI3
0.218	Perinecrotic zone sampled by high expression of gene PI3
1.3409	Perinecrotic zone sampled by high expression of gene PI3
-1.0852	Perinecrotic zone sampled by high expression of gene PI3
0.1394	Perinecrotic zone sampled by high expression of gene PI3
0.0494	Perinecrotic zone sampled by high expression of gene PROM1
1.906	Perinecrotic zone sampled by high expression of gene PROM1
1.4782	Perinecrotic zone sampled by high expression of gene PROM1
-0.2426	Perinecrotic zone sampled by high expression of gene PROM1
-0.2752	Perinecrotic zone sampled by high expression of gene TNFAIP3
-0.5538	Perinecrotic zone sampled by high expression of gene TNFAIP3
0.0717	Perinecrotic zone sampled by high expression of gene TNFAIP3
0.0399	Perinecrotic zone sampled by high expression of gene TNFAIP3
-0.3087	Pseudopalisading cells around necrosis sampled by reference histology
0.0079	Pseudopalisading cells around necrosis sampled by reference histology
-0.895	Pseudopalisading cells around necrosis sampled by reference histology
0.8283	Pseudopalisading cells around necrosis sampled by reference histology
0.7925	Pseudopalisading cells around necrosis sampled by reference histology
0.3625	Pseudopalisading cells around necrosis sampled by reference histology
0.995	Pseudopalisading cells around necrosis sampled by reference histology
0.3156	Pseudopalisading cells around necrosis sampled by reference histology
-0.7672	Pseudopalisading cells around necrosis sampled by reference histology
0.6535	Pseudopalisading cells around necrosis sampled by reference histology
0.9948	Pseudopalisading cells around necrosis sampled by reference histology
0.4467	Pseudopalisading cells around necrosis sampled by reference histology
1.596	Pseudopalisading cells around necrosis sampled by reference histology
1.7212	Pseudopalisading cells around necrosis sampled by reference histology
1.4553	Pseudopalisading cells around necrosis sampled by reference histology
-0.1273	Pseudopalisading cells around necrosis sampled by reference histology
-0.4065	Pseudopalisading cells around necrosis sampled by reference histology
0.1496	Pseudopalisading cells around necrosis sampled by reference histology
0.2648	Pseudopalisading cells around necrosis sampled by reference histology
-0.3687	Pseudopalisading cells around necrosis sampled by reference histology
-0.2979	Pseudopalisading cells around necrosis sampled by reference histology
1.303	Pseudopalisading cells around necrosis sampled by reference histology
0.5242	Pseudopalisading cells around necrosis sampled by reference histology
-0.0275	Pseudopalisading cells around necrosis sampled by reference histology
0.2358	Pseudopalisading cells around necrosis sampled by high expression of gene ID2
1.4989	Pseudopalisading cells around necrosis sampled by high expression of gene ID2
0.6011	Pseudopalisading cells around necrosis sampled by high expression of gene ID2
-0.2217	Pseudopalisading cells around necrosis sampled by high expression of gene ID2
-0.0904	Pseudopalisading cells around necrosis sampled by high expression of gene MYC
-0.8838	Pseudopalisading cells around necrosis sampled by high expression of gene MYC
-0.2639	Pseudopalisading cells around necrosis sampled by high expression of gene PDPN
-0.8458	Pseudopalisading cells around necrosis sampled by high expression of gene PDPN
0.0695	Pseudopalisading cells around necrosis sampled by high expression of gene PDPN
0.5907	Pseudopalisading cells around necrosis sampled by high expression of gene PI3
0.5829	Pseudopalisading cells around necrosis sampled by high expression of gene PI3
0.0161	Pseudopalisading cells around necrosis sampled by high expression of gene PROM1
-0.316	Pseudopalisading cells around necrosis sampled by high expression of gene PROM1
-0.3496	Pseudopalisading cells around necrosis sampled by high expression of gene TNFAIP3
-0.089	Pseudopalisading cells around necrosis sampled by high expression of gene TNFAIP3
-0.6913	Pseudopalisading cells around necrosis sampled by high expression of gene TNFAIP3
0.9931	Hyperplastic blood vessels in cellular tumor sampled by high expression of gene CD44
-0.5641	Hyperplastic blood vessels in cellular tumor sampled by high expression of gene DANCR
-0.2563	Hyperplastic blood vessels in cellular tumor sampled by high expression of gene HIF1A
-1.1257	Hyperplastic blood vessels in cellular tumor sampled by high expression of gene IGFBP2
-0.2726	Hyperplastic blood vessels in cellular tumor sampled by high expression of gene IGFBP2
-0.6649	Hyperplastic blood vessels in cellular tumor sampled by high expression of gene ITGA6
1.1183	Hyperplastic blood vessels in cellular tumor sampled by high expression of gene ITGA6
-0.6378	Hyperplastic blood vessels in cellular tumor sampled by high expression of gene POSTN
-0.9764	Hyperplastic blood vessels in cellular tumor sampled by high expression of gene POSTN
1.6135	Hyperplastic blood vessels in cellular tumor sampled by high expression of gene POSTN
-0.227	Hyperplastic blood vessels in cellular tumor sampled by high expression of gene POSTN
1.1647	Hyperplastic blood vessels in cellular tumor sampled by high expression of gene POSTN
-0.2349	Hyperplastic blood vessels in cellular tumor sampled by high expression of gene POSTN
-0.1674	Hyperplastic blood vessels in cellular tumor sampled by high expression of gene POSTN
0.6219	Hyperplastic blood vessels in cellular tumor sampled by high expression of gene TGFBR2
0.9036	Hyperplastic blood vessels in cellular tumor sampled by high expression of gene TGFBR2
0.8838	Hyperplastic blood vessels in cellular tumor sampled by high expression of gene TGFBR2
0.3023	Hyperplastic blood vessels in cellular tumor sampled by high expression of gene TGFBR2
1.0025	Hyperplastic blood vessels in cellular tumor sampled by high expression of gene TGFBR2
0.1112	Hyperplastic blood vessels in cellular tumor sampled by high expression of gene TGFBR2
1.6269	Hyperplastic blood vessels in cellular tumor sampled by high expression of gene TGFBR2
0.8437	Hyperplastic blood vessels in cellular tumor sampled by high expression of gene TGFBR2
0.623	Microvascular proliferation sampled by reference histology
0.3218	Microvascular proliferation sampled by reference histology
0.0224	Microvascular proliferation sampled by reference histology
-0.4687	Microvascular proliferation sampled by reference histology
0.8108	Microvascular proliferation sampled by reference histology
1.8041	Microvascular proliferation sampled by reference histology
-0.7119	Microvascular proliferation sampled by reference histology
0.845	Microvascular proliferation sampled by reference histology
1.1272	Microvascular proliferation sampled by reference histology
1.1286	Microvascular proliferation sampled by reference histology
0.9601	Microvascular proliferation sampled by reference histology
2.3001	Microvascular proliferation sampled by reference histology
1.1476	Microvascular proliferation sampled by reference histology
0.5044	Microvascular proliferation sampled by reference histology
-0.084	Microvascular proliferation sampled by reference histology
1.0406	Microvascular proliferation sampled by reference histology
0.9353	Microvascular proliferation sampled by reference histology
1.8714	Microvascular proliferation sampled by reference histology
0.6905	Microvascular proliferation sampled by reference histology
1.3623	Microvascular proliferation sampled by reference histology
0.7034	Microvascular proliferation sampled by reference histology
0.6714	Microvascular proliferation sampled by reference histology
0.4965	Microvascular proliferation sampled by reference histology
0.5667	Microvascular proliferation sampled by reference histology
0.9401	Microvascular proliferation sampled by reference histology
0.9376	Microvascular proliferation sampled by high expression of gene ITGA6
1.6527	Microvascular proliferation sampled by high expression of gene TGFBR2
2.2557	Microvascular proliferation sampled by high expression of gene TGFBR2
