# Supplementary material for: CUL4B Promotes Temozolomide Resistance in Gliomas by Epigenetically Repressing CDNK1A Transcription
Source: Front Oncol. 2021 Apr 2;11:638802. doi: 10.3389/fonc.2021.638802 (PMC8050354; doi:10.3389/fonc.2021.638802)
Supplement: Supplementary file 8 [file Table_5.xlsx]

## Sheet: GSE72951_CUL4B
Classical	Mesenchymal	Proneural	Neural
11.2196	11.211	11.2047	11.1638
10.965	11.1116	11.2041	10.7014
11.7391	11.1357	10.3842	11.4464
11.1869	11.5849	11.3658	9.64742
11.1374	11.3872	11.6347	11.188
10.7415	11.6061	11.5459	11.0123
11.0949	11.5847	10.9701	11.0719
11.0924	11.0231	11.6518
10.8763	11.0142
11.711	11.631
10.4176	10.7224
10.966	11.5754
10.6048	10.9517
10.73	11.0164
11.442	12.0008
10.886	11.3233
10.9535	11.4975
11.2321	10.9849
11.4587	11.0282
10.6562
11.2823
10.8851
11.5504
11.0275
10.7676
11.1406
10.9018
11.2553
11.2721
11.4002
10.8998
11.2659
11.36
11.265
11.2542
10.8205
10.7892
11.416
11.1938
10.9963
11.4029
10.5478
11.2566
10.9471
11.1037
11.3448
10.8273
10.4574
10.9434
11.2283
11.385
11.227
11.2352
11.2038
11.2276
11.4027
10.8369
11.0984
11.3047
10.9543
11.2288
8.97742
11.4362
10.8549
11.4433
10.0012
11.2399
11.6082
11.4557
10.2082
11.3727
10.8657
11.6413
11.4262
10.4113
10.8784

## Sheet: GSE13041_GPL8300
CUL4B	1:HC CODED	1:TTS(DAYS)	1:VITAL STATUS
175.533	PN	408	1
191.474	PN	213	1
205.464	PN	630	0
215.235	PN	219	1
173.902	PN	1375	1
210.497	PN	519	1
212.161	PN	1162	1
165.722	PN	1644	0
204.269	PN	1354	0
197.296	PN	670	1
268.263	non-PN	323	1
207.163	non-PN	729	0
188.855	non-PN	21	1
178.319	non-PN	157	1
190.389	non-PN	177	1
248.632	non-PN	103	1
180.656	non-PN	992	0
293.472	non-PN	242	1
245.336	non-PN	97	1
234.185	non-PN	281	1
197.546	non-PN	501	1
184.897	non-PN	263	1
166.038	non-PN	276	1
285.353	non-PN	368	1
181.816	non-PN	406	1
161.679	non-PN	41	1
150.144	non-PN	308	1
196.07	non-PN	308	1
336.963	PN	557	1
301.402	non-PN	39	1
314.38	PN	354	1
303.727	PN	126	1
198.436	PN	1215	1
364.903	non-PN	56	1
274.273	non-PN	367	1
257.31	non-PN	86	1
262.711	non-PN	302	1
238.544	non-PN	785	1
341.339	non-PN	1099	1
215.136	non-PN	422	1
322.128	non-PN	286	1
359.058	non-PN	185	1
241.144	non-PN	412	1
263.794	non-PN	293	1
357.152	non-PN	350	1
391.867	non-PN	214	1
253.191	non-PN	538	1
326.486	non-PN	416	1
210.884	non-PN	112	1
