# Supplementary material for: CUL4B Promotes Temozolomide Resistance in Gliomas by Epigenetically Repressing CDNK1A Transcription
Source: Front Oncol. 2021 Apr 2;11:638802. doi: 10.3389/fonc.2021.638802 (PMC8050354; doi:10.3389/fonc.2021.638802)
Supplement: Supplementary file 9 [file Table_6.xls]

## Sheet: Sheet1
Supplementary Table. S6
Primer sequences used for qRT-PCR
Primer name	Primer sequence (5' to 3')
CUL4B-F	TGCTGCTCAGGAGGTCAGATC
CUL4B-R	TGGAATCAAAGTCTTCTCTCTCGTT
GAPDH-F	ACAACAGCCTCAAGATCATCAG
GAPDH-R	GGTCCACCACTGACACGTTG
CDKN1A-F	CAGACCAGCCTGACAGATTTC
CDKN1A-R	GGCACTTCAGGGTTTTCTCTT
