# Supplementary material for: CUL4B Promotes Temozolomide Resistance in Gliomas by Epigenetically Repressing CDNK1A Transcription
Source: Front Oncol. 2021 Apr 2;11:638802. doi: 10.3389/fonc.2021.638802 (PMC8050354; doi:10.3389/fonc.2021.638802)
Supplement: Supplementary file 10 [file Table_7.xls]

## Sheet: Sheet2
Supplementary Table. S7
Primary antibodies for ChIP
Name	Manufacturer	Catalog numbers
rabbit anti-CUL4B	Sigma-Aldrich	C9995
rabbit anti-HDAC3 (D2O1K)	Cell Signaling Technology	#85057
normal rabbit IgG	Cell Signaling Technology	#2729
rabbit anti-Histone H2A	Abcam	ab18255
rabbit anti-HDAC1	GeneTex	GTX100513
rabbit anti-HDAC2 (D6S5P)	Cell Signaling Technology	#57156
Primer sequences used for ChIP
Primer name	Primer sequence (5' to 3')
CDKN1A-F	AGATTGTGCCACTGCTGA
CDKN1A-R	TCCCAAGAAGTGAGACCC
